# Supplementary material for: Anti-interferon-γ autoantibodies syndrome and opportunistic infections: systematic literature review
Source: Front Immunol. 2025 Aug 29;16:1615091. doi: 10.3389/fimmu.2025.1615091 (PMC12426263; doi:10.3389/fimmu.2025.1615091)
Supplement: Supplementary file 2 [file Table2.xlsx]

## Sheet: Sheet1
ID	References	Author	Year	PMID	References	Case/Cohort study	Patient	Age	Sex(M/F)	Geographic	Infection	Organs involvement	disseminated infection	multiple infection	Lung	Lymph nodes	Skin	Sweet's syndrome	Bone/Joints	bone marrow	blood	bone marrow/blood	Liver, Spleen, digestive system	Brain	eye	others	abscess		Antimicrobial treatment	immunotherapy	Detail immunotherapy	Number of patient undergoing immunotherapy	More than two types of immunotherapy	AIGA titer change	Follow-up (months)	Rituximab	Bortezomib	daratumumab	R-CHOP	IFN	steroid	Plasmapheresis	Cyclophosphamide	Intravenous immunoglobulin	methotrexate	acitretin	Azathioprine	tacrolimus	Outcome
1	Höflich C, 2004	Höflich C	2004	12947000	Höflich C, Sabat R, Rosseau S, et al. Naturally occurring anti-IFN-gamma autoantibody and severe infections with Mycobacterium cheloneae and Burkholderia cocovenenans. Blood 2004;103(2):673-675.	Case	1	25	F	Thailand	M. chelonae (1) B. cocovenenans (1) E. faecalis (1) Candida spp. (1)	abscess formation, bone, lung, lymphadenopathy, blood	1	1	1	1	0	0	1	0	1	1	0	0	0	1	1		Antibiotic therapy for 6 months. B. cocovenenans was Relapse.Deteriorated.		-	-	-	-															Death
2	Doffinger, 2004	Doffinger	2004	14679469	Döffinger R, Helbert MR, Barcenas-Morales G, Yang K, et a. Autoantibodies to interferon-gamma in a patient with selective susceptibility to mycobacterial infection and organ-specific autoimmunity. Clin Infect Dis. 2004 Jan 1;38(1):e10-4.	Case	1	47	M	Philippines	M.tuberculosis(1) M.chelonae(1) Candida spp(1) CMV (1)	skin, abscess, lung, lymphadenopathy, blood, bone marrow, liver, pericardial	1	1	1	1	1	0	0	1	1	2	1	0	0	1	1	pericardial	Rifampin, isoniazid, pyrazinamide, ethambutol for M.tuberculosis and cured. Ganciclovir for CMV. Isoniazid, pyrazinamide, ethambutol, amikacin, doxycycline, clarithromycin for M.chelonae. Persistent infection	IFN, steroid	IFN-g therapy (90 mg given subcutaneously 3times perweek)for 3 years	1	1	No decrease	36					1	1								Death
3	Kampmann B, 2005	Kampmann B	2005	16127458	Kampmann B, Hemingway C, Stephens A, et al. Acquired predisposition to mycobacterial disease due to autoantibodies to IFN-gamma. J Clin Invest. 2005 Sep;115(9):2480-8.	Case(3)	3	46	F	United Kingdom	M. avium intracellulare	Lymph nodes（1） Joint(1) Bone(1) Soft tissue(1) Lung(1)	1	1	1	1	0	0	1	0	0	0	0	0	0	1	0	Soft tissue	Rifabutin, clarithromycin, ethambutol, and clofazimine for M. avium intracellulare for 42 months. Deteriorate.	Recombinant IFN-γ	100 µg/m2 IFN-γ 3 times weekly.	1	-	-	>42					1									Remission
								32	M	South Africa	M. avium intracellulare	Bone(1)	0	0	0	0	0	0	1	0	0	0	0	0	0	0	0		Clarithromycin, rifabutin, and ethambutol. Improved.		-	-	-	-															Remission
								59	F	United Kingdom	M. fortuitum (1) Aspergillus spp (1) EBV(2)	Lung(1)	0	1	1	0	0	0	0	0	0	0	0	0	0	0	0		Treatment with nontuberculous mycobacterial drugs and amphotericin.		-	-	-	-															Remission
4	Patel SY, 2005	Patel SY	2005	16177125	Patel SY, Ding L, Brown MR, et al. Anti-IFN-gamma autoantibodies in disseminated nontuberculous mycobacterial infections. J Immunol. 2005 Oct 1;175(7):4769-76.	Case(6)	6	43	F	China	M. avium complex	Bone (1) Lung (1) Skin (1) Soft tissue (1) Knee (1)	1	0	1	0	1	0	1	0	0	0	0	0	0	0	0		Treatment with anti-NTM drugs for 5 years		-	-	-	-															Remission
								45	F	Philippines	M. avium complex (1) M. chelonae (1)	Lymph nodes（1） Lung (1) Skin (1)	1	1	1	1	1	0	0	0	0	0	0	0	0	0	0		Treatment with anti-NTM drugs more than 5 years		-	-	-	-															Persistent
								52	F	Chinese_x0002_Vietnamese	M. tuberculosis (1) M. szulgai (1) M. kansasii (1) M. scrofulaceum (1)	Lymph nodes（1） Lung (1) Skin (1) Bone (1)	1	1	1	1	1	0	1	0	0	0	0	0	0	0	0		Treatment with anti-NTM drugs more than 5 years		-	-	-	-															Persistent
								40	F	Philippines	M. abscessus (1) M. fortuitum (1) M. avium complex (1)	Lymph nodes（1） Lung (1)	1	1	1	1	0	0	0	0	0	0	0	0	0	0	0		Treatment with anti-NTM drugs more than 5 years		-	-	-	-															Persistent
								66	F	Philippines	M. abscessus (1) M. avium (1) HCV(1) Pseudomonas aeruginosa (1) Enterococcus cloacae (1) Achromobacter xylosoxidans (1)	Lymph nodes（1） Lung (1)	1	1	1	1	0	0	0	0	0	0	0	0	0	0	0		Treatment with anti-NTM drugs		-	-	-	-															Persistent
								31	F	Philippines	M. avium complex (1) VZV (1)	Appendix (1) Bone (1) Skin (1) Pharynx (1)	1	1	0	0	1	0	1	0	0	0	1	0	0	1	0	Pharynx	Treatment with anti-NTM drugs more than 2.5 years		-	-	-	-															Persistent
5	Tanaka Y, 2007	Tanaka Y	2007	17603241	Tanaka Y, Hori T, Ito K, et al. Disseminated Mycobacterium avium complex infection in a patient with autoantibody to interferon-gamma. Intern Med. 2007;46(13):1005-9.	Case	1	54	M	Japan	M. avium complex (1) Streptococcus pyogene (1)	Lung (1) Bone (1) Lymph nodes（1） Gastrointestinal tract (1) Bone marrow (1) Pleural cavity (1) Spleen (1) Liver（1） Abdominal cavity（1）	1	1	1	1	0	0	1	1	0	0	1	0	0	1	0	Pleural cavity	Sulbactam/ampicillin for Streptococcus pyogene Clarithromycin, ethambutol, streptomycin for M. avium complex		-	-	-	-	>10														Remission
6	Baerlecken N, 2009	Baerlecken N	2009	19725781	Baerlecken N, Jacobs R, Stoll M, Schmidt RE, Witte T. Recurrent, multifocal Mycobacterium avium-intercellulare infection in a patient with interferon-gamma autoantibody. Clin Infect Dis. 2009 Oct 1;49(7):e76-8.	Case	1	38	F	Philippines	M. avium intercellulare	Lung (1) Bone (1) Liver (1) Spine (1) Blood (1)	1	0	1	0	0	0	1	0	1	1	1	0	0	0	0		Rifabutin, ethambutol, and azithromycin	Plasmapheresis Cyclophosphamide Prednisolone	prednisolone(PSL) 15 mg/day	1	1	Decrease	36						1	1	1						Remission
7	T. Koya, 2009	T. Koya	2009	19396523	Koya T, Tsubata C, Kagamu H, et al. Anti-interferon-gamma autoantibody in a patient with disseminated Mycobacterium avium complex. J Infect Chemother 2009;15(2):118-122.	Case	1	44	F	Japan	MAC	abscess formation, bone	1	0	0	0	0	0	1	0	0	1	0	0	0	1	1		Rifampicin, streptomycin, ethambutol, and clarithromycin for M. avium complex.MFLX，deteriorated.RFP, EB, CAM,MFLX,recovered	Intravenous mmunoglobulin， cyclophosphamide pulses and plasmapheresis	cyclophosphamide pulses and plasmapheresis,IVIG, 0.4 g/kg/day for 5 days，2 months	1	1	Decrease	18									1					Remission
8	Tang BS, 2010	Tang BS	2010	20445006	Tang BS, Chan JF, Chen M, et al. Disseminated penicilliosis, recurrent bacteremic nontyphoidal salmonellosis, and burkholderiosis associated with acquired immunodeficiency due to autoantibody against gamma interferon. Clin Vaccine Immunol. 2010 Jul;17(7):1132-8.	Case(8)	8	42	F	China	M. chelonae (1) M. kansasii (1) T. marneffei (1) B. pseudomallei (1)	Lymph nodes（1） Liver (1) Spleen (1) Joint (1)	1	1	0	1	0	0	1	0	0	0	1	0	0	0	0		Imipenem, amikacin and tigecycline for NTM. Relapse. Itraconazole for T. marneffei,	Intravenous mmunoglobulin	Intravenous immunoglobulin therapy (IVIG, 0.4 g/kg/day for 5 days)	1	-	No decrease										1					Relapse
								45	F	China	T. marneffei (1) M. avium intercellulare (1) M. fortuitum (1) HBV (1)	Lung (1) Lymph nodes（1） Bone (1) Bone marrow (1)	1	1	1	1	0	0	1	1	0	1	0	0	0	0	0		Isoniazid, ethambutol, clarithromycin, ofloxacin, amikacin and levofloxacin for M. fortuitum Amphotericin B, itraconazole for T. marneffei .		-		-	-															Relapse
								39	F	China	T. marneffei (1) M. kansasii (1) Salmonella enterica (1)	Lung (1) Lymph nodes（1） Blood (1)	1	1	1	1	0	0	0	0	1	0	0	0	0	0	0		Cefoperazone/sulbactam, ampicillin, levofloxacin for Salmonella enterica. Azithromycin, rifampin, and levofloxacin for M. kansasii		-	-	-	-															Not mentioned
								67	F	China	T. marneffei (1) M. avium intercellulare (1) B. pseudomallei (1)	Bone (1) Bone marrow (1)	1	1	0	0	0	0	1	1	0	1	0	0	0	0	0				-	-	-	-															Not mentioned
								53	M	China	T. marneffei (1) M. chelonae (1) Non-typhoidal salmonellosis (1) B. pseudomallei (1)	Lymph nodes（1）	0	1	0	1	0	0	0	0	0	0	0	0	0	0	0				-	-	-	-															Not mentioned
								49	M	China	T. marneffei (1) Salmonella spp (1) B. pseudomallei (1)	Lung (1) Lymph nodes（1）	1	1	1	1	0	0	0	0	0	0	0	0	0	0	0				-	-	-	-															Not mentioned
								87	M	China	T. marneffei (1) M. avium intercellulare (1) Salmonella spp (1) B. pseudomallei (1) HBV (1)	Bone (1) Lymph nodes（1）	1	1	0	1	0	0	1	0	0	0	0	0	0	0	0				-	-	-	-															Death
								54	M	China	T. marneffei (1) M. chelonae (1) Salmonella spp (1) HBV (1)	Lymph nodes（1） Pericardial (1) Pleural cavity (1)	1	1	0	1	0	0	0	0	0	0	0	0	0	1	0	Pleural cavity, Pericardial			-	-	-	-															Not mentioned
9	Kampitak T, 2011	Kampitak T	2011	21128092	Kampitak T, Suwanpimolkul G, Browne S, Suankratay C. Anti-interferon-γ autoantibody and opportunistic infections: Case series and review of the literature. Infection 2011;39(1):65-71.	Case(3)	3	56	M	Thailand	T. marneffei (1) M. intermedium (1) M. tuberculosis (1)	Lymph nodes（1） Lung (1) Skin (1) Blood (1) Bone marrow (1) Eye (1)	1	1	1	1	1	1	0	1	1	1	0	0	1	0	0		Isoniazid, rifampin, pyrazinamide, Moxifloxacin and ethambutol for M. intermedium. Itraconazole for T. marneffei.	dapsone and colchicine therapy	dapsone and colchicine therapy	1	1	-	>6														Relapse
								45	M	Thailand	Salmonella spp (1) M. tuberculosis (1) VZV (1) M.abscessus (1)	Lymph nodes（1） Lung (1) Skin (1) Bone marrow (1) Pleural cavity (1) Liver (1)	1	1	1	1	1	0	0	1	0	1	1	0	0	1	0	Pleural cavity	Ceftriaxone, isoniazid, rifampin, pyrazinamide and ethambutol for tuberculosis and salmonellosis. Salmonellosis was relapse.		-	-	-	-															Relapse
								39	M	Thailand	Salmonella spp (1) M. abscessus (1) M. tuberculosis (1)	Lymph nodes（1） Skin (1) Bone (1) Abdomen (1)	1	1	0	1	1	1	1	0	0	0	1	0	0	0	0		Isoniazid, rifampicin, pyrazinamide, ethambutol and clarithromycin for TB and NTM infection, ciprofloxacin for salmonellosis.	hydroxyurea, colchicine and topical corticosteroids.	hydroxyurea, colchicine and topical cor-ticosteroids.	1	1	-	>3						1								Persistent
10	Browne SK， 2012	Browne SK	2012	22913682	Browne SK, Burbelo PD, Chetchotisakd P, et al. Adult-onset immunodeficiency in Thailand and Taiwan. New England Journal of Medicine 2012;367(8):725-734.	Cohort(88)	88			Thailand and Taiwan（88）	...	...	...	...	...	...	...	...	...			...	...	...	...	...	...		-	-	-		-	-
11	Browne SK， 2012	Browne SK	2012	22403254	Browne SK, Zaman R, Sampaio EP, et al. Anti-CD20 (rituximab) therapy for anti-IFN-γ autoantibody-associated nontuberculous mycobacterial infection. Blood. 2012 Apr 26;119(17):3933-9.	Case(4)	4	46	F	Philippines	M. abscessus (1) M. avium complex (1)	Lymph nodes（1） Skin (1) Blood (1) Urine (1) Pelvic (1)	1	1	0	1	1	0	0	0	1	1	0	0	0	1	0	Urine (1) Pelvic (1)	Clarithromycin, ethambutol, ioniazid, linezolid, moxifloxacin, tigecycline for anti-NTM, Relapsed twice	Rituximab	15 over 3y	1	-	Decrease	>60	1				1									Remission
								69	F	Philippines	M. abscessus (1)	Lymph nodes（1） Blood (1) Bone (1)	1	0	0	1	0	0	1	0	1	1	0	0	0	0	0		Amikacin, amoxicillin/clavulanate, azithromycin, ciprofloxacin, ertapenem, ethambutol, isoniazid, linezolid, meropenem, pyrazinamide, rifampin, tigecycline for NTM. Relapsed twice	Rituximab	18 over 5y	1	-	Decrease	>60	1				1									Remission
								50	F	Laos	M. avium (1)	Lymph nodes（1） Muscle (1) Bone (1)	1	0	0	1	0	0	1	0	0	0	0	0	0	0	0	Muscle (1)	Clarithromycin, Ethambutol, Moxifloxacin for anti_x0002_NTM, Relapsed twice.	Rituximab	11 over 1y	1	-	Decrease	>60	1				1									Remission
								60	F	Vietnam	M. intracellulare (1)	Skin (1) Muscle (1) Bone (1)	1	0	0	0	1	0	1	0	0	0	0	0	0	0	0	Muscle (1)	Amikacin, azithromycin, clarithromycin, ethambutol, isoniazid, levofloxacin, moxifloxacin, pyrazinamide, rifampin for NTM.	Rituximab	9 over 2y	1	-	Decrease	>60	1													Remission
12	Picque JB, 2012	Picque JB	2012	22236500	Picque JB, Blot M, Binois R, et al. Recurrent atypical mycobacterial infections in the adult: think of autoantibodies against interferon-gamma. Rev Med Interne. 2012 Feb;33(2):103-6.	Case	1	45	F	Thailand	M. scrofulaceum (1) M. avium (1) T. marneffei (1)	Lymph nodes (1) Lung (1) Bone (1) Blood (1) Pleural cavity (1), Parotid gland (1)	1	1	1	1	0	0	1	0	1	1	0	0	0	1	0	Pleural cavity (1)，Parotid gland (1)	Amphotericin B and Itraconazole for T. marneffei. Azithromycin, rifambutin, ethambutol, moxifloxacin, amikacin for M. scrofulaceum.		-	-	-	-															Persistent
13	Nei T, 2012	Nei T	2012	26029606	Nei T, Okabe M, Mikami I, et al. A non-HIV case with disseminated Mycobacterium kansasii disease associated with strong neutralizing autoantibody to interferon-γ. Respir Med Case Rep. 2012 Dec 31;8:10-3.	Case	1	53	M	Japan	M. kansasii	Bone (1) Lung (1) Lymph nodes (1) Liver (1) Spleen (1) Bone marrow (1)	1	0	1	1	0	0	1	1	0	1	1	0	0	0	0		Isoniazid, rifampicin and ethambutol for M. kansasii		-	-	-	-	1.6														Death
14	Chan JF, 2013	Chan JF	2013	23652167	Chan JFW, Trendell-Smith NJ, Chan JCY, et al. Reactive and infective dermatoses associated with adult-onset immunodeficiency due to anti-interferon-gamma autoantibody: Sweet's syndrome and beyond. Dermatology 2013;226(2):157-166.	Case(3)	3	57	M	China	M. chelonae (1) T. marneffei (1) Salmonella spp(1) VZV (1)	Skin(1) Lymph nodes (1)	1	1	0	1	1	1	0	0	0	0	0	0	0	0	0		Azithromycin, ceftazidime, vancomycin, itraconazole, imipenem/cilastatin, clarithromycin	prednisolone	pred-Pnisolone 40 mg daily	1	-	-	36						1								Remission
								42	F	China	M. chelonae (1) M. Kansasii (1) T. marneffei (1) Burkholderia pseudomallei(1)	Skin(1) Lymph nodes (1) Spleen (1) Joint (1)	1	1	0	1	1	0	1	0	0	0	1	0	0	0	0		Imipenem/cilastatin, amikacin and clarithromycin	NSAIDs	NSAIDs	1	-	-	72														Remission
								47	F	China	M. chelonae (1) VZV (1)	Skin(1) Lymph nodes (1)	1	1	0	1	1	0	0	0	0	0	0	0	0	0	0		Imipenem/cilastatin, amikacin and clarithromycin		-	-	-	-	>6														Relapse
15	Poulin S, 2013	Poulin S	2013	23336346	Poulin S, Corbeil C, Nguyen M,et al. Fatal Mycobacterium colombiense/cytomegalovirus coinfection associated with acquired immunodeficiency due to autoantibodies against interferon gamma: a case report. BMC Infect Dis. 2013 Jan 22;13:24.	Case	1	49	F	Laos	M. colombiense (1) M. cytomegalovirus (1) P. aeruginosa (1)	lung, Lymph nodes, thyroid gland, pancrease, adrenal gland， pleural cavity	1	1	1	1	0	0	0	0	0	0	0	0	0	1	0	thyroid gland, pancrease, adrenal gland， pleural cavity	ifampicin, clarithromycin, and ethambutol, doripenem and tobramycin, piperacillin-tazobactam and ciprofloxacin		-	-	-	-	>1														death
16	Tanaka H, 2013	Tanaka H	2013	24351623	Tanaka H, Yamaguchi E, Fukuoka T, Ohbayashi Y, Sato M, Yokoi T. A case of disseminated nontuberculous mycobacteriosis and cerebellar toxoplasmosis with autoantibody to interferon-γ. Sarcoidosis Vasculitis and Diffuse Lung Diseases 2013;30(4):312-316.	Case	1	64	F	Japan	M. avium (1) Mycobac terium intracellulare (1) Measles virus (1) VZV (1) Toxoplasma gondii (1)	Lymph nodes Lung (1) Skin (1) Urinary bladder (1) Uterus (1)cerebellum,	1	1	1	1	1	0	0	0	0	0	0	1	0	1		Urinary bladder (1) Uterus	Clarithromycin, rifampicin, and ethambutol for NTM.		-	-	-	-															Relapse
17	Wongkulab P, 2013	Wongkulab P	2013	24086734	Wongkulab P, Wipasa J, Chaiwarith R, Supparatpinyo K. Autoantibody to interferon-gamma associated with adult-onset immunodeficiency in non-HIV individuals in Northern Thailand. PLoS One. 2013 Sep 27;8(9):e76371.	Cohort(20)	20	mean 48	M9, F11	Thailand(20)	M. chelonae(3) M. abscessus(4) M. chelonae-abscessus complex (3) M. fortuitum (1) M. avium (3) M. avium/paratuberculosis/solitarium (1) M. kansassii (3) NTM Species not specified (6) T. marneffei (12) Cryptococcosis(1) Histoplasmosis (1) Salmonella spp (8)	Lymphnodes(15)Skin(14) Blood(11) Lung(5) Boneandjoint(4)	...	...	5	15	14	...	4	0	11	11	0	0	0	2	0				-	-	-	-
18	Chi CY, 2013	Chi CY	2013	23243276	Chi CY, Chu CC, Liu JP, et al. Anti-IFN-γ autoantibodies in adults with disseminated nontuberculous mycobacterial infections are associated with HLA-DRB1*16:02 and HLA-DQB1*05:02 and the reactivation of latent varicella-zoster virus infection. Blood. 2013 Feb 21;121(8):1357-66.	Cohort(17)	17	55	M	China	M. abscessus (1) S. enteritidis (1) T. marneffei (1) Salmonella spp (1) VZV (1)	Lymph nodes (1) Bone (1)	1	1	0	1	0	0	1	0	0	0	0	0	0	0	0				-	-	-																Remission
								51	F	China	M. scrofulaceum (1) VZV (1)	Lymph nodes (1) Bone (1) Skin (1)	1	1	0	1	1	0	1	0	0	0	0	0	0	0	0																						Persistent
								69	M	China	M. avium complex (1) S enteritidis (1) Salmonella spp (1) VZV (1)	Lymph nodes (1) Bone(1)	1	1	0	1	0	0	1	0	0	0	0	0	0	0	0																						Persistent
								47	F	China	S enteritidis (1) M. gordonae (1) Salmonella spp (1) VZV (1)	Lymph nodes (1) Bone(1)	1	1	0	1	0	0	1	0	0	0	0	0	0	0	0																						Persistent
								55	M	China	M. terrae (1)	Muscles (1) Bone (1)	1	0	0	0	0	0	1	0	0	0	0	0	0	1	0	Muscles																					Remission
								81	M	China	NTM(1)	Lymph nodes (1) Skin (1)	1	0	0	1	1	0	0	0	0	0	0	0	0	0	0																						Persistent
								66	M	China	NTM(1)	Lymph nodes (1) Lung(1)	1	0	1	1	0	0	0	0	0	0	0	0	0	0	0																						Remission
								87	M	China	M. scrofulaceum(1) S aureus (1) VZV (1)	Lymph nodes (1) Skin (1) Bone (1)	1	1	0	1	1	0	1	0	0	0	0	0	0	0	0																						Remission
								48	M	China	M. avium complex (1) S enteritidis (1) VZV (1)	Lymph nodes (1) Lung (1) Bone (1)	1	1	1	1	0	0	1	0	0	0	0	0	0	0	0																						Remission
								61	F	China	NTM (1) VZV (1)	Lymph nodes (1) Skin(1) Bone (1)	1	1	0	1	1	0	1	0	0	0	0	0	0	0	0																						Persistent
								49	M	China	M. kansasii (1) VZV (1)	Lymph nodes (1) Lung (1)	1	1	1	1	0	0	0	0	0	0	0	0	0	0	0																						Persistent
								56	F	China	NTM (1) VZV (1)	Lymph nodes (1) Skin (1) Bone (1)	1	1	0	1	1	0	1	0	0	0	0	0	0	0	0																						Persistent
								46	F	China	NTM (1) S. enteritidis (1)	Lymph nodes (1) Lung (1)	1	1	1	1	0	0	0	0	0	0	0	0	0	0	0																						Persistent
								72	F	China	M. avium complex(1)	Bone (1)	0	0	0	0	0	0	1	0	0	0	0	0	0	0	0																						Death
								49	F	China	NTM (1) Legionellosis (1) T. marneffei(1)	Lung (1) Lymph nodes (1) Pericardium (1) Bone (1)	1	1	1	1	0	0	1	0	0	0	0	0	0	1	0	Pericardium (1)																					Lost
								47	F	China	NTM (1) S. enteritidis(1)	Lung(1) Lymph nodes (1) Skin (1) Bone (1)	1	1	1	1	1	0	1	0	0	0	0	0	0	0	0																						Persistent
								76	M	China	M. abscessus (1) M. chelonae (1)	Lung (1) Lymph nodes (1)	1	1	1	1	0	0	0	0	0	0	0	0	0	0	0																						Persistent
19	Ishii T， 2013	Ishii T	2013	23456204	Ishii T, Tamura A, Matsui H, et al. Disseminated Mycobacterium avium complex infection in a patient carrying autoantibody to interferon-γ. J Infect Chemother. 2013 Dec;19(6):1152-7.	Case	1	66	M	Japan	M. aviumcomplex (1) HCV (1)	Lung(1) Lymph nodes (1) Bone (1)	1	1	1	1	0	0	1	0	0	0	0	0	0	0	0		Rifampicin, ethambutol, clarithromycin, amikacin, levofloxacin hydrate, moxifloxacin for M. aviumcomplex.	PMR，prednisolone(PSL) 15 mg/day	prednisolone(PSL) 15 mg/day	1	1		>9														Remission
20	Chan JF, 2014	Chan JF	2014	24622460	Chan JFW, Yee KS, Tang BSF, Cheng VCC, Hung IFN, Yuen KY. Adult-onset immunodeficiency due to anti-interferon-gamma autoantibody in mainland Chinese. Chinese Medical Journal 2014;127(6):1189-1190.	Case	1	34	F	China	M. chelonae	skin, lung, Lymph nodes	1	0	1	1	1	0	0	0	0	0	0	0	0	0	0		Imipenem-cilastatin, amikacin, clarithromycin																				Remission
21	Czaja CA, 2014	Czaja CA	2014	24336756	Czaja CA, Merkel PA, Chan ED, et al. Rituximab as successful adjunct treatment in a patient with disseminated nontuberculous mycobacterial infection due to acquired anti-interferon-γ autoantibody. Clin Infect Dis 2014;58(6):e115-118.	Case	1	78	F	Japan	EBV (1) M. chelonae–abscessus (1) VZV(1) Cytomegalovirus(1)	skin, bone, lung, Lymph nodes	1	1	1	1	1	0	1	0	0	0	0	0	0	0	0		Azithromycin, imipenem/cilastatin, and tobramycin.Recurrences twice. moxiflox acin,clofazimine.	Rituximab, Prednisone	Rituximab was administered according to lymphoma dosing(375 mg/m2) with 100 mg methylprednisolone every 7 days × 4doses	1	1	inhibition of IFN-γ signaling was reduced to approximately 30%–40%//At the end of the 4-week treatment with rituximab, circulating B cells were effectively eliminated(<1%), and the inhibition of IFN-γ signaling was reduced to approximately 30%–40% of pretreatment level(Figure 1C). Eight months after rituximab treatment was initiated, inhibition of IFN-y signaling was not only sustained but reduce…	17	1					1								Remission
22	DeLeon TT, 2014	DeLeon TT	2014	25285250	DeLeon TT, Chung HH, Opal SM, Dworkin JD. Mycobacterium avium complex empyema in a patient with interferon gamma autoantibodies. Hawaii J Med Public Health. 2014 Sep;73(9 Suppl 1):15-7.	Case	1	77	M	Philippines	Salmonella spp(1) M. Avium Complex(1)	Lung (1) Thoracic cavity (1) Digestive system (1)	1	1	1	0	0	0	0	0	0	0	1	0	0	1	0	Thoracic cavity (1)	Treatment with antimicrobial agents																				Remission
23	O'Connell E, 2014	O'Connell E	2014	25149293	O’Connell E, Rosen LB, LaRue RW, et al. The First US Domestic Report of Disseminated Mycobacterium avium Complex and Anti-Interferon-γ Autoantibodies. Journal of Clinical Immunology 2014;34(8):928-932.	Case	1	39	F	America	M. avium complex (1)	Throat (1) Brain(1) Lymph nodes (1) Lung (1) bone	1	0	1	1	0	0	1	0	0	0	0	1	0	1	0	Throat (1)	Isoniazid, rifampin, ethambutol, pyrazinamide, azithromycin. Persistent	Dexamethasone	Dexamethasone from 18 to 32 mg daily	1			>24						1								Persistent
24	Suzuki K, 2014	Suzuki K	2014	24930658	Suzuki K, Terada J, Sasaki Y, et al. Pulmonary Mycobacterium fortuitum infection with cervical lymphadenitis in a patient carrying autoantibodies to interferon-γ. Intern Med. 2014;53(12):1361-4.	Case	1	74	F	Japan	M. fortuitum	Lymph nodes (1) Lung (1)	1	0	1	1	0	0	0	0	0	0	0	0	0	0	0		Levofloxacin, imipenem/cilastatin, amikacin, clarithromycin																				Remission
25	Hanitsch LG, 2015	Hanitsch LG	2015	25875701	Hanitsch LG, Löbel M, Müller-Redetzky H, et al. Late-Onset Disseminated Mycobacterium avium intracellulare Complex Infection (MAC), Cerebral Toxoplasmosis and Salmonella Sepsis in a German Caucasian Patient with Unusual Anti-Interferon-Gamma IgG1 Autoantibodies. J Clin Immunol 2015;35(4):361-365.	Case	1	65	F	German	M. avium (1) Salmonella spp (1) Toxoplasma	bone, lung, Lymph nodes, pancrease, intestine, cerebellum	1	1	1	1	0	0	1	0	0	0	1	1	0	0	0		Sulfadiazine/pyrimethamine, rifampicin, myambutol and clarithromycin. Deteriorate																				Persistent
26	Hase I, 2015	Hase I	2015	25735882	Hase I, Morimoto K, Sakagami T, et al. Disseminated Mycobacterium gordonae and Mycobacterium mantenii infection with elevated anti-IFN-γ neutralizing autoantibodies. J Infect Chemother. 2015 Jun;21(6):468-72.	Case	1	65	M	Japan	M. gordonae (1) M. mantenii (1)	Bone (1) Lung (1) Lymph nodes (1) Skin (1)	1	1	1	1	1	0	1	0	0	0	0	0	0	0	0		Clarithromycin, rifampicin, ethambuto						36														Remission
27	Nishimura T, 2015	Nishimura T	2015	25653414	Nishimura T, Fujita-Suzuki Y, Yonemaru M, et al. Recurrence of disseminated Mycobacterium avium complex disease in a patient with anti-gamma interferon autoantibodies by reinfection. J Clin Microbiol. 2015 Apr;53(4):1436-8.	Case	1	65	F	Japan	M. avium Complex	Lung (1) Skin (1) Liver (1) Spleen (1)	1	0	1	0	1	0	0	0	0	0	1	0	0	0	0		Rifampin, ethambutol, clarithromycin, kanamycin, levofloxacin, gatifloxacin						60														Relapse
28	Otome O, 2015	Otome O	2015	26429217	Otome O, O'Reilly M, Lim L. Disseminated Mycobacterium haemophilum skeletal disease in a patient with interferon-gamma deficiency. Internal Medicine Journal 2015;45(10):1073-1076.	Case	1	71	M	Cambodia	M. haemophilum	Bone (1) Lung (1) Thoracic cavity (1)	1	0	1	0	0	0	1	0	0	0	0	0	0	0	0	Thoracic cavity (1)	clarithromycin, ciprofloxacin and rifampicin						18														Remission
29	Pithukpakorn M, 2015	Pithukpakorn M	2015	26011559	Pithukpakorn M, Roothumnong E, Angkasekwinai N, et al. HLA-DRB1 and HLA-DQB1 Are Associated with Adult-Onset Immunodeficiency with Acquired Anti-Interferon-Gamma Autoantibodies. PLoS One. 2015 May 26;10(5):e0128481.	Cohort(32)	32	43	F	Thailand	M. tuberculosis (1) Salmonella spp(1) M.abscessus (1)	Blood (1) Lung (1)	1	1	1	0	0	0	0	0	1	1	0	0	0	0	0																						Remission
								57	F	Thailand	Histoplasma capsulatum(1) T. marneffei (1) Burkholderia pseudomallei(1) M.abscessus(1) Salmonella spp(1)	Lymph nodes (1) Joint (1)	1	1	0	1	0	0	1	0	0	0	0	0	0	0	0																						Death
								53	M	Thailand	M.abscessus (1) M.intracellulare (1) VZV (1)	Lymph nodes (1) Blood (1) Lung (1)	1	1	1	1	0	0	0	0	1	1	0	0	0	0	0																						Remission
								37	F	Thailand	M.abscessus (1) Salmonella spp(1)	Lymph nodes (1) Blood (1)	1	1	0	1	0	0	0	0	1	1	0	0	0	0	0																						Death
								57	F	Thailand	M.abscessus (1)	Lymph nodes (1)	0	0	0	1	0	0	0	0	0	0	0	0	0	0	0																						Remission
								48	F	Thailand	Salmonella spp(1)	Blood (1)	0	0	0	0	0	0	0	0	1	1	0	0	0	0	0																						Remission
								48	F	Thailand	M.abscessus (1)	Bone marrow (1)	0	0	0	0	0	0	0	1	0	1	0	0	0	0	0																						Remission
								69	M	Thailand	Salmonella spp(1) M.hemophilum(1)	Bone marrow (1) Blood (1)	1	1	0	0	0	0	0	1	1	2	0	0	0	0	0																						Remission
								57	F	Thailand	M.abscessus(1)	Lymph nodes (1) Lung (1)	1	0	1	1	0	0	0	0	0	0	0	0	0	0	0																						Remission
								60	F	Thailand	M.fortuitum (1) VZV (1) T. marneffei (1) M. abscessus (1)	Lymph nodes (1) Blood (1) Skin (1)	1	1	0	1	1	0	0	0	1	1	0	0	0	0	0																						Remission
								26	M	Thailand	M.abscessus Cryptococcus neoformans M.fortuitum T. marneffei (1)	Lymph nodes (1) Skin (1) Cerebrospinal fluid (1) Jiont (1) Skin soft tissue (1)	1	1	0	1	1	0	1	0	0	0	0	1	0	0	0																						Death
								51	M	Thailand	Salmonella spp (1) M.abscessus (1) VZV (1)	Lymph nodes (1) Blood (1)	1	1	0	1	0	0	0	0	1	1	0	0	0	0	0																						Remission
								68	M	Thailand	M.abscessus (1) VZV (1)	Lymph nodes (1)	0	1	0	1	0	0	0	0	0	0	0	0	0	0	0																						Remission
								57	M	Thailand	M.abscessus (1) Salmonella spp (1) Hemophilus influenzae(1)	Lymph nodes (1) Blood (1) Skin (1) Lung (1)	1	1	1	1	1	0	0	0	1	1	0	0	0	0	0																						Death
								24	M	Thailand	M.abscessus(1)	Lymph nodes (1) Blood (1) Lung (1)	1	0	1	1	0	0	0	0	1	1	0	0	0	0	0																						Remission
								74	M	Thailand	M.scrofulaceum (1) M.fortuitum(1)	Lymph nodes (1) Skin (1)	1	1	0	1	1	0	0	0	0	0	0	0	0	0	0																						Remission
								46	F	Thailand	M.avium complex (1) VZV (1)	Lymph nodes (1)	0	1	0	1	0	0	0	0	0	0	0	0	0	0	0																						Remission
								59	M	Thailand	M.abscessus (1)	Lymph nodes (1)	0	0	0	1	0	0	0	0	0	0	0	0	0	0	0																						Remission
								33	F	Thailand	Salmonella spp (1) VZV (1) M.abscessus (1)	Lymph nodes (1) Blood (1)	1	1	0	1	0	0	0	0	1	1	0	0	0	0	0																						Persistent
								47	M	Thailand	Burkholderia pseudomallei (1) Salmonella spp (1) Mycobacterium spp(1)	Lymph nodes (1) Blood (1) Muscle (1)	1	1	0	1	0	0	0	0	1	1	0	0	0	1	0	Muscle (1)																					Remission
								41	F	Thailand	Salmonella spp (1)	Blood (1) Muscle (1)	1	0	0	0	0	0	0	0	1	1	0	0	0	1	0	Muscle (1)																					Persistent
								51	M	Thailand	VZV(1) Salmonella spp (1) M.aviumcomplex(1)	Blood (1)	0	1	0	0	0	0	0	0	1	1	0	0	0	0	0																						Persistent
								36	F	Thailand	Cryptococcus neoforman (1) M.abscessus(1)	Lymph nodes (1) Blood (1) Lung (1)	1	1	1	1	0	0	0	0	1	1	0	0	0	0	0																						Remission
								42	F	Thailand	Salmonella spp (1) M.fortuitum(1) M.abscessus(1)	Blood (1) Brain (1)	1	1	0	0	0	0	0	0	1	1	0	1	0	0	0																						Remission
								40	M	Thailand	VZV (1) Salmonella spp (1) Burkholderia pseudomallei (1) M.abscessus (1)	Blood (1) Spleen (1)	1	1	0	0	0	0	0	0	1	1	1	0	0	0	0																						Remission
								64	M	Thailand	Mycobacterium spp (1)	Lymph nodes (1)	0	0	0	1	0	0	0	0	0	0	0	0	0	0	0																						Persistent
								58	F	Thailand	M.intracellulare (1) M.abscessus (1)	Lymph nodes (1) Skin soft tissue (1)	1	1	0	1	1	0	0	0	0	0	0	0	0	0	0																						Persistent
								64	M	Thailand	Salmonella spp (1) M.abscessus(1)	Lymph nodes (1) Blood (1)	1	1	0	1	0	0	0	0	1	1	0	0	0	0	0																						Remission
								43	F	Thailand	M.fortuitum (1) Mycobacterium spp (1)	Lymph nodes (1) Blood (1)	1	1	0	1	0	0	0	0	1	1	0	0	0	0	0																						Remission
								50	F	Thailand	M.scrofulaceum (1) Mycobacterium spp(1)	Bone marrow (1) Blood (1) Skin soft tissue (1)	1	1	0	0	1	0	0	1	1	2	0	0	0	0	0																						Remission
								63	F	Thailand	M.abscessus (1)	Lymph nodes (1)	0	0	0	1	0	0	0	0	0	0	0	0	0	0	0																						Remission
								46	F	Thailand	Salmonella spp (1) Cryptococcus neoformans (1) M.abscessus (1)	Joint (1) Blood (1)	1	1	0	0	0	0	1	0	1	1	0	0	0	0	0																						Remission
30	Chi CY, 2016	Chi CY	2016	27336882	Chi CY, Lin CH, Ho MW, et al. Clinical manifestations, course, and outcome of patients with neutralizing anti-interferon-γ autoantibodies and disseminated nontuberculous mycobacterial infections. Medicine (Baltimore). 2016 Jun;95(25):e3927.	Cohort(45)	45	Mean56	M21, F24	China (45)	M. abscessus (14) M. fortuitum (1) M. chelonae (1) M. avium complex (13) M. kansasii (3) M. scrofulaceum (2) M. gordonae (2) M. terraecomplex (1) Mycobacterium szulgai (1) NTM Species not specified (14) Non-typhoid Salmonella species (18) Legionella pneumophila (1) Staphylococcus aureus(1) Penicillium marneffei(4) Aspergillus species(1) Cryptococcus neoformans (1) Epstein-Barr virus(1) Hepatitis …	Lymph node (36) Bone (27) Joint (9) Lung (28) Skin (12) Muscle (2) Spleen (4) Liver (4) Peritoneum (4) Genitourinary system (2) Central nervous system (1) Pericardium (1)	...	...	28	36	12	0	36	0	18	0	12	1	0	1	0	Muscle (2)Genitourinary system (2)Pericardium (1)	Ethambutol, rifampin, rifabutin, tetracyclines, linezolid, ceftibuten,AN，AZ，CEF，CIP，CLA，DOX，EMB，E，FOX，INH，IPM，LVX，LZD，MIN，MXF，PZA，RFB，RMP，SXT，TE，TG						8														Remission(9) Persistent (27) Lost (9)
31	Ikeda H, 2016	Ikeda H	2016	27746449	Ikeda H, Nakamura K, Ikenori M, et al. Severe Disseminated Mycobacterium avium Infection in a Patient with a Positive Serum Autoantibody to Interferon-γ. Intern Med. 2016;55(20):3053-3058.	Case	1	65	M	Japan	M. avium	eyes(1), Lung (1) Skin (1) Lymph nodes (1)	1	0	1	1	1	0	0	0	0	0	0	0	1	0	0		Clarithromycin, rifampicin, ethambutol.						6														Remission
32	Kobayashi T, 2016	Kobayashi T	2016	26166504	Kobayashi T, Morino E, Takasaki J, Nagahara Y, Sugiyama H. Nontuberculous mycobacterial osteomyelitis in human immunodeficiency virus-negative patients: A case series. Japanese Journal of Infectious Diseases 2016;69(2):149-150.	Case(3)	3	67	F	Japan	M. avium	Blood (1) Lymph nodes (1) Lung Bone(1)	1	0	1	1	0	0	1	0	1	1	0	0	0	0	0		Ethambutol, rifabutin, clarithromycin, ciprofloxacin						24														Death
								66	M	Japan	M. avium	Lymph nodes Bone(1）	1	0	0	1	0	0	1	0	0	0	0	0	0	0	0		Clarithromycin, rifampin, ethambutol						16														Remission
								71	M	Japan	M. kansasii	Muscle (1) Bone(1)	1	0	0	0	0	0	1	0	0	0	0	0	0	1		Muscle (1)	Isoniazid, rifampin, ethambutol, pyrazinamide						8														Remission
33	Liu TT, 2016	Liu TT	2016	26660641	Liu TT, Weng SW, Wang MC, Huang WT. Nontuberculous mycobacterial infection with concurrent IgG4-related lymphadenopathy. APMIS. 2016 Mar;124(3):216-20.	Case	1	59	M	China	M. abscessus	Lung (1) Skin (1) Lymph nodes (1)	1	0	1	1	1	1	0	0	0	0	0	0	0	0	0		Clarithromycin, Doxycyclin, Ceftibuten	Rituximab, gluco corticoid	glucocorti-coids (Dexamethasone) for 1 month, anti-CD20 mon-oclonal al antibodies (Rituximab) for four courses after 5 months	1	1			1					1								Remission
34	Pruetpongpun N, 2016	Pruetpongpun N	2016	27419165	Pruetpongpun N, Khawcharoenporn T, Damronglerd P, et al. Disseminated Talaromyces marneffei and Mycobacterium abscessus in a Patient With Anti-Interferon-γ Autoantibodies. Open Forum Infect Dis. 2016 May 10;3(2):ofw093.	Case	1	72	M	Thailand	T. marneffei (1) M. abscessusin (1)	Lung (1) Skin (1) Lymph nodes (1)	1	1	1	1	1	0	0	0	0	0	0	0	0	0	0		Isoniazid, rifampicin, pyrazinamide, ethambutol, amikacin, imipenem/cilastatin, clarithromycin, ciprofloxacin; liposomal amphotericin-B + itraconazole;	Methylprednisolone Rituximab	1000 mg of methyl-prednisolone plus 375 mg/m2 rituximab weekly	1	1	decreased from more than 1:10000 to 1:5000	12	1					1								Remission
35	Valour F, 2016	Valour F	2016	27192204	Valour F, Perpoint T, Sénéchal A, et al. Interferon-γ Autoantibodies as Predisposing Factor for Nontuberculous Mycobacterial Infection. Emerg Infect Dis. 2016 Jun;22(6):1124-1126.	Case	1	50	F	Laos	M. fortuitum (1) M. intracellulare (1) VZV (1)	Lymph nodes (1) Bone(1) Bone marrow (1)	0	1	0	1	0	0	1	1	0	0	0	0	0	0	0		Azithromycin, ciprofloxacin, rifabutin, ethambutol, amikacin, moxifloxacin						24														Relapse
36	Asakura T, 2017	Asakura T	2017	28628454	Asakura T, Namkoong H, Sakagami T, Hasegawa N, Ohkusu K, Nakamura A. Disseminated Mycobacterium genavense infection in patient with adult-onset immunodeficiency. Emerging Infectious Diseases 2017;23(7):1208-1210.	Case	1	66	M	Japan	M. genavense	Lymph nodes (1)	1	0	0	1	0	0	0	0	0	0	0	0	0	0	0		Clarithromycin, ethambutol, rifampin, amikacin						16														Remission
37	Chang PH, 2017	Chang PH	2017	28953638	Chang PH, Chuang YC. Anti-interferon-γ autoantibody-associated disseminated Mycobacterium abscessus infection mimicking parotid cancer with multiple metastases: A case report. Medicine (Baltimore). 2017 Sep;96(39):e8118.	Case	1	73	M	China	M. abscessus	Parotid gland (1) Lymph nodes (1)	1	0	0	1	0	0	0	0	0	0	0	0	0	1	0	Parotid gland	Azithromycin, imipenem, doxycycline, levofloxacin.																				Remission
38	Chetchotisakd P, 2017	Chetchotisakd P	2017	27169938	Chetchotisakd P, Anunnatsiri S, Nithichanon A, Lertmemongkolchai G. Cryptococcosis in anti-interferon-gamma autoantibody-positive patients: A different clinical manifestation from HIV-infected patients. Japanese Journal of Infectious Diseases 2017;70(1):69-74.	Cohort(10)	10	34	M	Thailand	cryptococcosis (1) NTM (1)	Lung (1)	0	1	1	0	0	0	0	0	0	0	0	0	0	0	0
								49	F	Thailand	cryptococcosis (1) NTM (1)	Blood (1) Meninges (1) Skin (1)	1	1	0	0	1	0	0	0	1	1	0	1	0	0	0
								45	F	Thailand	cryptococcosis (1) NTM (1)	Joint (1) Bone (1)	1	1	0	0	0	0	1	0	0	0	0	0	0	0	0
								47	F	Thailand	cryptococcosis (1) NTM (1)	Blood (1)	0	1	0	0	0	0	0	0	1	1	0	0	0	0	0
								32	M	Thailand	cryptococcosis (1) NTM (1)	Bone (1)	0	1	0	0	0	0	1	0	0	0	0	0	0	0	0
								18	F	Thailand	cryptococcosis (1) NTM (1)	Pleura (1)	0	1	0	0	0	0	0	0	0	0	0	0	0	1	0	Pleura (1)
								55	F	Thailand	cryptococcosis (1) NTM (1)	Lung (1)	0	1	1	0	0	0	0	0	0	0	0	0	0	0	0
								82	F	Thailand	cryptococcosis (1) NTM (1)	Parotid gland (1)	0	1	0	0	0	0	0	0	0	0	0	0	0	1	0	Parotid gland (1)
								34	M	Thailand	cryptococcosis (1) NTM (1)	Bone (1) Joint (1) Lung(1) Skin (1)	1	1	1	0	1	0	2	0	0	0	0	0	0	0	0
								43	F	Thailand	cryptococcosis (1) NTM (1)	Joint (1) Bone (1) Meninges (1) Skin (1)	1	1	0	0	1	0	2	0	0	0	0	1	0	0	0
39	King YA, 2017	King YA	2017	28836691	King YA, Hu CH, Lee YJ, Lin CF, Liu D, Wang KH. Disseminated cutaneous Mycobacterium kansasii infection presenting with Rosai-Dorfman disease-like histological features in a patient carrying anti-interferon-γ autoantibodies. J Dermatol 2017;44(12):1396-1400.	Case	1	74	F	China	M. kansasii	Bone (1) Skin (1) Lymph nodes (1)	1	0	0	1	1	0	1	0	0	0	0	0	0	0	0		Clarithromycin, rifampin, ethambutol						>14														Remission
40	Koizumi Y, 2017	Koizumi Y	2017	28779413	Koizumi Y, Sakagami T, Nishiyama N, et al. Rituximab Restores IFN-γ-STAT1 Function and Ameliorates Disseminated Mycobacterium avium Infection in a Patient with Anti-Interferon-γ Autoantibody. Journal of Clinical Immunology 2017;37(7):644-649.	Case	1	67	F	Japan	M. avium complex	Lymph nodes (1) Lung (1) Blood(1) Bone (1) Bone marrow (1) Liver and spleen(1)	1	0	1	1	0	0	1	1	1	1	1	0	0	0	0		Clarithromycin, rifampicin, ethanbutol, sitafloxacin, amikacin, linezolid, azithromycin, levofloxacin. Persistent	Rituximab	rituximab 375 mg/m2 every 7 day for four doses.	1		decreased and STAT1-PI was recovered		1													Remission
41	Suárez I, 2017	Suárez I	2017	28430999	Suárez I, Lehmann C, Gruell H,et al. Repurposing QuantiFERON for Detection of Neutralizing Interferon-γ Autoantibodies in Patients With Nontuberculous Mycobacterial Infections. Clin Infect Dis. 2017 Aug 1;65(3):518-521.	Case	1	54	F	Philippines	M.parascrofulaceum (1)	Soft tissue (1) Bone (1) Skin (1) Lung (1) Breast (1)	1	0	1	0	1	0	1	0	0	0	0	0	0	1	0	Soft tissue (1)Breast (1)	Amikacin, rifampin, clarithromycin, moxifloxacin, linezolid						48														Relapse
42	Tanimizu M, 2017	Tanimizu M	2017	29276230	Tanimizu M, Mizuno K, Hashimoto M. Disseminated Nontuberculous Mycobacterial Infection in a Patient with Anti-IFN-γ Autoantibodies. Acta Med Okayama. 2017 Dec;71(6):547-552.	Case	1	72	F	Japan	M. avium (1)	Bone (1) Lung (1) Stomach (1) Peritoneum (1) Lymph nodes (1)	1	0	1	1	0	0	1	0	0	0	2	0	0	0	0		Rifabutin, ethambutol, clarithromycin, streptomycin						14														Remission
43	van de Vosse E, 2017	van de Vosse E	2017	28822097	van de Vosse E, van Wengen A, van der Meide WF, et al. A 38-year-old woman with necrotising cervical lymphadenitis due to Histoplasma capsulatum. Infection. 2017 Dec;45(6):917-920.	Case	1	38	F	Surinam	Histoplasma capsulatum	Lymph nodes (1) Throat (1) Eye (1) Spleen (1) Liver (1) Skin (1) Soft tissue (1)	1	0	0	1	1	0	0	0	0	0	2	0	1	1	0	Throat (1)Soft tissue (1)	Itraconazole						72														Relapse
44	Chetchotisakd P, 2018	Chetchotisakd P	2018	30687765	Chetchotisakd P, Anunnatsiri S, Nanagara R, et al. Intravenous Cyclophosphamide Therapy for Anti-IFN-Gamma Autoantibody-Associated Mycobacterium abscessus Infection. J Immunol Res. 2018 Dec 30;2018:6473629.	Cohort(8)	8	52	M	Thailand	M. abscessus (1) Tuberculosis (1) Herpes zoster (1) T. marneffei (1)	Lymph nodes(1) Lung (1) Spleen (1)	1	1	1	1	0	0	0	0	0	0	1	0	0	0	0		Clarithromycin, ofloxacin, cefoxitin, imipenem; Persistent	Cyclophosphamide Methylprednisolone Prednisolone	methylprednisolone 1,000 mg intravenous on the last day of parenteral antibiotics followed by oral prednisolone 30mg /day and IVCY 400mg every 2 weeks for 6 cycles, then IVCY 400mg every 4-6 weeks for 3 cycles plus oral prednisolone 15m g /¿ day, then IVCY 400 mg every 8-12 weeks for 3 cycles and oral prednisolone 10m g / d a y , and then IVCY 400m g every 12 weeks and oral prednisolone 5m g /¿ d…	1	1	1:100000 to 1:50000	24						1		1						Death
								54	M	Thailand	M. abscessus(1)	Lymph nodes (1) Lung (1)	1	0	1	1	0	0	0	0	0	0	0	0	0	0	0		Clarithromycin, ciprofloxacin, imipenem; Persistent	Cyclophosphamide Methylprednisolone Prednisolone		1	1	1:200000 to 1:5000	24						1		1						Remission
								57	M	Thailand	M. abscessus(1) M. tuberculosis (1)	Lymph nodes (1) Lung (1) Liver (1)	1	1	1	1	0	0	0	0	0	0	1	0	0	0	0		Azithromycin, ciprofloxac, imipenem; Persistent	Cyclophosphamide Methylprednisolone Prednisolone		1	1	1:200000 to 1:1000	24						1		1						Remission
								41	M	Thailand	M. abscessus (1) Melioidosis (1)	Lymph nodes (1) Nasal septum (1)	1	1	0	1	0	0	0	0	0	0	0	0	0	1	0	Nasal septum (1)	Clarithromycin, ofloxacin, imipenem; Persistent	Cyclophosphamide Methylprednisolone Prednisolone		1	1	1:200000 to 1:1000	24						1		1						Remission
								54	F	Thailand	M. abscessus	Lymph nodes (1) Skin (1)	1	0	0	1	1	0	0	0	0	0	0	0	0	0	0		Clarithromycin, ciprofloxacin, imipenem; Persistent	Cyclophosphamide Methylprednisolone Prednisolone		1	1	1:100000 to 1:1000	24						1		1						Remission
								65	M	Thailand	M. abscessus (1) Salmonella spp (1)	Lymph nodes (1) Lung (1) Bone (1)	1	1	1	1	0	0	1	0	0	0	0	0	0	0	0		Imipenem, clarithromycin, ciprofloxacin; Persistent	Cyclophosphamide Methylprednisolone Prednisolone		1	1	1:100000 to 1:5000	24						1		1						Remission
								34	M	Thailand	M. abscessus(1) Cryptococcosis (1) M. tuberculosis (1)	Lymph nodes (1) Lung (1) Bone (1)	1	1	1	1	0	0	1	0	0	0	0	0	0	0	0		Clarithromycin, ciprofloxacin, linezolid, imipenem; Persistent	Cyclophosphamide Methylprednisolone Prednisolone		1	1	1:200000 to 1:50000	24						1		1						Relapse
								20	F	Thailand	M. abscessus(1) Cryptococcosis (1) VZV(1)	Lymph nodes (1) Skin (1) Lung (1) Liver (1) Spleen (1) Pancreas (1) Bone (1)	1	1	1	1	1	0	1	0	0	0	2	0	0	1	0	Pancreas	Azithromycin, ofloxacin, doxycycline, linezolid, imipenem; Persistent	Cyclophosphamide Methylprednisolone Prednisolone		1	1	1:400000 to 1:50000	24						1		1						Relapse
45	Hung TC, 2018	Hung TC	2018	29726978	Hung TC, Chen SC, Liao KS, Cheng SH, Chang SL. Anti-interferon-γ auto-anti-body and disseminated non-tuberculous mycobacteria infections in thyroid cancer: a case report. Qjm 2018;111(9):647-648.	Case	1	31	F	China	M. kansasii (1) M. abscessus (1)	Lymph nodes (1) Lung (1) Bone(1) Blood (1) Skin	1	1	1	1	1	0	1	0	1	1	0	0	0	0	0		Isoniazid, rifampin, clarithromycin, ethambutol, amikacin, imipenem/cilastatin, levofloxacin																				Death
46	K. Jutivorakool,2018	K. Jutivorakool	2018	29701234	Jutivorakool K, Sittiwattanawong P, Kantikosum K, et al. Skin manifestations in patients with adult-onset immunodeficiency due to anti-interferon-gamma autoantibody: A relationship with systemic infections. Acta Dermato-Venereologica 2018;98(8):742-747.	Cohort(41)	41	54	M25, F16	Thailand（41）	Infective skin diseases15 Disseminated zoster 3 Non-disseminated zoster 3 Genital herpes 2 Mycobacterium tuberculosis infection1 1 Nontuberculous mycobacterium infection 1 Mycobacterium avium complex (MAC)1 M. abscessus1 Verruca vulgaris1 Salmonella group B infection1 Histoplasmosis capsulatum infection1 Skin abscess 1	Lung >1, Lymph nodes29, skin33, bone/joints 1	...	...	>1	29	33	9	1	0	23	0	0	0	0	0	0
47	K. Miyashita,2018	K. Miyashita	2018	29780147	Miyashita K, Matsuura S, Tajima K, et al. Disseminated Mycobacterium avium Infection Presenting with Bladder Lesions in a Patient with Interferon-γ-neutralizing Autoantibodies. Intern Med. 2018 Oct 15;57(20):3041-3045.	Case	1	63	F	Japan	M. avium	Lung(1) Bone (1) Lymph nodes (1) Skin (1) Spleen (1) Muscle (1) Urinary organ (1)	1	0	1	1	1	0	1	0	0	0	1	0	0	1	0	Muscle (1) Urinary organ (1)	Clarithromycin, rifampicin, ethambutol, streptomycin						20														Remission
48	Xu H, 2018	Xu H	2018	30210169	Xu H, Liu D, He X, Zheng D, Deng Y. Sweet's syndrome associated with Talaromyces marneffei and Mycobacterium abscessus infection due to anti-interferon-gamma autoantibodies. Indian Journal of Dermatology 2018;63(5):428-430.	Case	1	54	M	China	TM M. abscessus	Lymph nodes (1) Lung (1) Skin(1)	1	1	1	1	1	1	0	0	0	0	0	0	0	0	0		Fluconazole, levofloxacin, thalidomide, amphotericin B, itracona	methylprednisolone	methylprednisolone//剂量为：40mg/天，使用超过2周	1									1								Remission
49	Yamada T, 2018	Yamada T	2018	30133967	Yamada T, Iwakami SI, Hara SAM, et al. Disseminated non-tuberculous mycobacterial infection caused by anti-interferon-γ autoantibodies in a patient of very advanced age. Geriatrics and Gerontology International 2018;18(7):1132-1133.	Case	1	76	M	Japan	M. intracellulare	Lymph nodes (1)	0	0	0	1	0	0	0	0	0	0	0	0	0	0	0		Clarithromycin, ethambutol, rifampicin, streptomycin						6														Remission
50	Angkasekwinai N, 2019	Angkasekwinai N	2019	31022229	Angkasekwinai N, Suputtamongkol Y, Phoompoung P, et al. Clinical outcome and laboratory markers for predicting disease activity in patients with disseminated opportunistic infections associated with anti-interferon-γ autoantibodies. PLoS One. 2019 Apr 25;14(4):e0215581.	Cohort(80)	80	median 49.5	M39, F41	Thailand（80）	M. abscessus (33) M. fortuitum (7) M. avium complex (3) M. scrofulaceum (2) Other NTM spp. (3) Salmonella spp. (18) M. tuberculosis (12) Cryptococcosis (3) T. marneffei (2) Histoplasmosis (1) VZV (6) Burkholderia pseudomallei (1)	Lymph nodes (64) Skin (46)	...	...	...	64	46	17	...			...	...	...	...	...	...		Amikacin and/or imipenem and/or cefoxitin) followed by azithromycin or clarithromycin and levofloxacin or moxifloxacin or ciprofloxacin						mean32														Remission (11) Persistent (20) Replase (28) Death (4) Lost (17)
51	Kashihara E, 2019	Kashihara E	2019	31549614	Kashihara E, Fujita K, Uchida N, Yamamoto Y, Mio T, Koyama H. Case report: Disseminated Mycobacterium kansasii Disease in a Patient with Anti-Interferon-Gamma Antibody. American Journal of Tropical Medicine and Hygiene 2019;101(5):1066-1069.	Case	1	33	M	Japan	M. kansasii	Lymph nodes (1) Lung (1) Bone (1)	1	0	1	1	0	0	1	0	0	0	0	0	0	0	0		Isoniazid, ethambutol, rifampin, pyrazinamide	corticosteroid	prednisolone 1 mg/kg(60 mg) for 3 days and 40 mg for4 days	1		...	...						1								Remission
52	Keragala BSDP, 2019	Keragala BSDP	2019	32234012	Keragala BSDP, Gunasekera CN, Yesudian PD, et al. Disseminated Mycobacterium simiae infection in a patient with adult-onset immunodeficiency due to anti-interferon-gamma antibodies - a case report. BMC Infect Dis. 2020 Apr 1;20(1):258.	Case	1	24	M	Sri Lanka	M. simiae, CMV	Lymph nodes (1) Spleen (1) Intestinal tract(1)	1	0	0	1	0	0	0	0	0	0	1	0	0	0	0		Isoniazid, rifampicin, pyridoxime, ethambutol, amikacin, imipenum, clarithromycin, ciprofloxacin, linezolid	Immunoglobulin	monthly 2 g/kg/intravenous immunoglobulin (IVIG) treat-ment	1		...	...									1					Remission
53	Y. Koizumi,2019	Y. Koizumi	2019	30083859	Koizumi Y, Sakagami T, Minamiguchi H, et al. Chylous ascites, anti-interferon-gamma autoantibody, and angioimmunoblastic T-cell lymphoma: a rare but intriguing connection over Mycobacterium avium. Medical Microbiology and Immunology 2019;208(1):33-37.	Case	1	66	M	Japan	MAC	lung, lymphadenopathy, blood, ascites	1	0	1	1	0	0	0	0	1	1	1	0	0	0	0		CAM, RFP, EMB; RBT, STX, SM, STFX	RTX, steroid	Rituximab was administered twice,prednisolone 40mg,30mg,20mg	1	1	Decrease	16	1					1								Death
54	Liew WK, 2019	Liew WK	2019	31177358	Liew WK, Thoon KC, Chong CY, et al. Juvenile-Onset Immunodeficiency Secondary to Anti-Interferon-Gamma Autoantibodies. Journal of Clinical Immunology 2019;39(5):512-518.	Case(2)	2	16	F	China	M. abscessus	Lymph nodes (1) Skin (1)	1	0	0	1	1	1	0	0	0	0	0	0	0	0	0		Clindamycin, cefoxitin, amikacin, linezolid, azithromycin	prednisolone	oral prednisolone ( 30 to 0.5m g every other day)	1		Decrease	6						1								Remission
								10	M	Malaysia	M. avium complex	skin, bone, meningitis, uveitis, arteritis	1	0	0	0	1	0	1	0	0	0	0	1	0	1	0	uveitis, arteritis	Clarithromycin, rifampicin, ethambutol.	subcutaneous methotrexate and low-dose oral prednisolone.		1	1	...	6						1				1				Remission
55	H. Namkoong,2019	H. Namkoong	2019	30505452	Namkoong H, Asakura T, Ishii M, et al. First report of hepatobiliary Mycobacterium avium infection developing obstructive jaundice in a patient with neutralizing anti-interferon-gamma autoantibodies. New Microbes New Infect. 2018 Oct 19;27:4-6.	Case	1	74	M	Japan	MAC	abscess formation, lymphdanopathy, liver	1	0	0	1	0	0	0	0	0	0	1	0	0	0	1		RFP, EMB, CAM						48														Remission
56	Ogawa Y, 2019	Ogawa Y	2019	31251217	Ogawa Y, Hasebe R, Ohnuma T, et al. Acute generalized exanthematous pustulosis associated with anti-interferon-γ neutralizing autoantibody-positive disseminated nontuberculous mycobacterial infection. Eur J Dermatol. 2019 Jun 1;29(3):339-341.	Case	1	80	M	Japan	M. avium complex	Lymph nodes (1) Skin (1) Bone (1)	1	0	0	1	1	0	1	0	0	0	0	0	0	0	0		clarithromycin, rifampicin, and ethambutol, levofloxacin																				Relapse
57	Qiu Y, 2019	Qiu Y	2019	31651871	Qiu Y, Zhang J, Li B, Shu H. Bacillus cereus isolated from a positive bone tissue culture in a patient with osteolysis and high-titer anti-interferon-γ autoantibodies: A case report. Medicine (Baltimore). 2019 Oct;98(43):e17609.	Case	1	24	M	China	Bacillus cereus	Bone (1)	0	0	0	0	0	0	1	0	0	0	0	0	0	0	0		Piperacillin, sulbactam, levofloxacin, moxifloxacin						24														Remission
58	Su SS, 2019	Su SS	2019	31632104	Su SS, Zhang SN, Ye JR, et al. Disseminated talaromyces marneffei and mycobacterium avium infection accompanied sweet’s syndrome in a patient with anti-interferon-γ autoantibodies: A case report. Infection and Drug Resistance 2019;12:3189-3195.	Case	1	62	F	China	T. marneffei (1) M. avium intracellular (1) M. avium (1)	Lymph nodes (1) Lung (1) Skin (1) Joint (1) Soft tissue (1)	1	1	1	1	1	1	1	0	0	0	0	0	0	1	0	Soft tissue (1)	Amphotericin B, itraconazole; Azithromycin, ethambutol, moxifloxacin, rifabutin						24														Persistent
59	Tanaka S, 2019	Tanaka S	2019	31117976	Tanaka S, Hoshino Y, Sakagami T, et al. Pathogenicity of Mycolicibacterium phlei, a non-pathogenic nontuberculous mycobacterium in an immunocompetent host carrying anti-interferon gamma autoantibodies: a case report. BMC Infect Dis. 2019 May 22;19(1):454.	Case	1	79	F	Japan	M. phlei	Lymph nodes (1) Lung (1) Bone (1)	1	0	1	1	0	0	1	0	0	0	0	0	0	0	0		Rifampicin, ethambutol , clarithromycin, levofloxacin						26														Remission
60	Wongkamhla T, 2019	Wongkamhla T	2019	31805893	Wongkamhla T, Chongtrakool P, Jitmuang A. A case report of Talaromyces marneffei Oro-pharyngo-laryngitis: a rare manifestation of Talaromycosis. BMC Infect Dis. 2019 Dec 5;19(1):1034.	Case	1	52	F	Thailand	T. marneffei (1) M. absessus (1)	Tonsils (1) Oropharynx and larynx,Lymph nodes (1)	1	1	0	1	0	0	0	0	0	0	0	0	0	1	0	Tonsils (1) Oropharynx and larynx	Amphotericin B, itraconazole; Imipenem, amikacin, clarithromycin, ciprofloxacin, linezolid						48														Relapse
61	Xu X, 2019	Xu X	2019	30819109	Xu X, Lao X, Zhang C, et al. Chronic Mycobacterium avium skin and soft tissue infection complicated with scalp osteomyelitis possibly secondary to anti-interferon-γ autoantibody formation. BMC Infect Dis. 2019 Feb 28;19(1):203.	Case	1	43	F	China	M. avium	Skin (1) Bone (1)	1	0	0	0	1	0	1	0	0	0	0	0	0	0	0		Clarithromycin, ethambutol, protionamide, amoxicillin clavulanate potassium, amikacin, linezolid, imipenem, moxifloxacin						13														Persistent
62	Yeh YK, 2019	Yeh YK	2019	31664931	Yeh YK, Ding JY, Ku CL, Chen WC. Disseminated Mycobacterium avium complex infection mimicking malignancy in a patient with anti-IFN-γ autoantibodies: a case report. BMC Infect Dis. 2019 Oct 29;19(1):909.	Case	1	64	M	China	M. avium complex	Skin (1) Bone (1) Lung (1)	1	0	1	0	1	0	1	0	0	0	0	0	0	0	0		Clarithromycin, rifabutin, ethambutol, amikacin						9														Remission
63	Yerramilli A, 2019	Yerramilli A	2019	31011590	Yerramilli A, Huang GKL, Griffin DWJ, et al. Disseminated Nontuberculous Mycobacterial Infection Associated With Acquired Immunodeficiency Due to Anti-Interferon γ Autoantibodies. Open Forum Infect Dis. 2019 Mar 16;6(4):ofz131.	Case	1	28	M	India	M. abscessus complex (1) M. abscessus (1)	Lymph nodes (1) Lung (1)	1	1	1	1	0	0	0	0	0	0	0	0	0	0	0		Isoniazid, rifampicin, pyrazinamide, ethambutol, cefoxitin, tigecycline, amikacin	Rituximab	2 courses of rituximab	1			18	1													Relapse
64	W. Zeng, 2019	W. Zeng	2019	31660325	Zeng W, Qiu Y, Tang S, et al. Characterization of Anti-Interferon-γ Antibodies in HIV-Negative Patients Infected With Disseminated Talaromyces marneffei and Cryptococcosis. Open Forum Infect Dis. 2019 Oct 11;6(10):ofz208.	Cohort(12)	12	median63	M6, F5	China（12）	TM	Lung9,lymph nodes1, skin7 , and bones6	...	...	9	1	7	...	6	0	0	0	6	0	0	0	0	//	Amphotericin B, fluconazole, voriconazole, and caspofungin.						48														Remission1, Persistent7, Death3
65	Ahmad TR, 2020	Ahmad TR	2020	31917440	Ahmad TR, Ashraf DC, Seitzman GD. Corneal Deposits in a Patient With Anti-Interferon-γ Autoantibody Syndrome. JAMA Ophthalmol. 2020 Mar 1;138(3):310-311.	Case	1	30	F	America	M. avium complex	Eye	0	0	0	0	0	0	0	0	0	0	0	0	1	0	0		Rifabutin, ethambutol, clarithromycin	Rituximab Methylprednisolone	6 monthly rituximab infusions(375mg/m²with 100mg of meth-ylprednisolone acetate)//Infusions were given weekly for the first 3 weeks and then every 6to 8 months based on a CD20 count.	1	1			1					1								Remission
66	Chaononghin S, 2020	Chaononghin S	2020	32474495	Chaononghin S, Visuttichaikit S, Apisarnthanarak A, Khawcharoenporn T. Disseminated Mycobacterium scrofulaceum Infection in a Patient with Anti-Interferon-γ Autoantibodies: A Case Report and Review of the Literature. International Journal of Mycobacteriology 2020;9(1):91-94.	Case	1	55	M	Thailand	M. scrofulaceum	Blood (1) Lymph node (1) Lung (1)	1	0	1	1	0	0	0	0	1	1	0	0	0	0	0		Amikacin, rifampicin, ethambutol, clarithromycin, trimethoprim/sulfamethoxazole.	Rituximab		1			6	1													Remission
67	Guo J, 2020	Guo J	2020	32880631	Guo J, Ning XQ, Ding JY, et al. Anti-IFN-γ autoantibodies underlie disseminated Talaromyces marneffei infections. J Exp Med. 2020 Dec 7;217(12):e20190502.	Cohort(55)	55	Mean 54.2 (22-77)	M33, F22	China（55）	M. abscessus (2) M. avium complex (1) NTM (4) M. tuberculosis (3) Salmonella spp (4) VZV (8) A. baumannii (1) A. veronii (1) B. cepacia (1) E. cloacae (1) K. pneumoniae (3) Aspergillus spp (1) C. albicans (3) T. marneffei (55) CMV (3) EBV (2) HBV (3) C. sinensis (1)	Bone/joints (13) Lymph node (43) Lung/pleura (55) Skin (26) Blood (12) Liver (8) Spleen (5) Bone marrow (4)			55	43	26	...	13	4	12	16	13	0	0	0	0		ACV；AMB；AMX；AN；AZ；CAS；CDZ；CEF；CHL；CLA；CLI；CXM；DOX；EMB；ETM；FLC；FOX；GCV；INH；IPM；ITC；LVX；LZD；MEM；MXF；PSL；PTZ；PZA；RMP；RPT；SCF；SXT；TCF；TEC；TG；VA；VRC。						70														Death (13) Persistent (19) Remission (11) Lost (12)
68	Hong GH, 2020	Hong GH	2020	31429907	Hong GH, Ortega-Villa AM, Hunsberger S, et al. Natural History and Evolution of Anti-Interferon-γ Autoantibody-Associated Immunodeficiency Syndrome in Thailand and the United States. Clin Infect Dis 2020;71(1):53-62.	Cohort(97)	97	Thailand (mean 50) America (mean 46)	M29, F68	Thailand (77) Cambodia (1) America(2) Philippines (7) Laos (3) Singapore (1) China (3) Vietnam (3)	M. abscessus (28) M. avium complex (24) M. asiaticum (1) M. chelonae (3) M. fortuitum (4) M. goodie (13) M. malmoense (1) M. massiliense (1) M. scrofulaceum (4) NTM (11) M. tuberculosis (12) Salmonellosis (15) VZV (17) B. cepacia (1) B. pseudomallei (5) A. ustus (1) Coccidioides spp (1) C. neoformans (6) H. capsulatum (10) P. lilacinum (1) T. marneffei (5) HSV (2)	Bone (30) Lymph node (59) Lung (31) Skin (34) Blood (22) Liver/biliary tree (17) Spleen (10) Joints (9) Sinus (8) Central nervous system (6) Muscle (3) Genitourinary system （2 ） Bone marrow （4）	...	...	31	59	34	30	39	4	22	26	27	6	0	1	0	Sinus (8)Muscle (3) Genitourinary system （2 ）		Cyclophosphamide: 8 cases(death1) Rituximab: 10 cases		18		Decrease	Thailand (mean 90) America (mean 54)	10							8						Death (22) Persistent (7) Relapse (2) Remission (61) Lost (15)
69	Laisuan W, 2020	Laisuan W	2020	32099846	Laisuan W, Pisitkun P, Ngamjanyaporn P, et al. Prospective Pilot Study of Cyclophosphamide as an Adjunct Treatment in Patients With Adult-Onset Immunodeficiency Associated With Anti-interferon-γ Autoantibodies. Open Forum Infect Dis. 2020 Jan 31;7(2):ofaa035.	Cohort(17)	17	35	F	Thailand	M. avium complex (1) M. fortuitum (1)	...	...	1	...	...	...	...	...	...	...	...	...	...	...	...	...	...		Cyclophosphamide	CTX: 5–15 mg/kg/dose, 13 cycles, cumulative dose: 11250 mg	1			Minimum 6 months, maximum 24 months								1						Remission
								59	M	Thailand	M. kansasii (1) Salmonella spp (1) HSV (1) Cryptococcus spp (1)	...	...	1	...	...	...	...	...	...	...	...	...	...	...	...	...	...		Cyclophosphamide	CTX: 5–15 mg/kg/dose, 10 cycles, cumulative dose: 7500 mg	1			Minimum 6 months, maximum 24 months								1						Remission
								56	F	Thailand	NTM (1)	...	...	0	...	...	...	...	...	...	...	...	...	...	...	...	...	...		Cyclophosphamide	CTX: 5–15 mg/kg/dose, 8 cycles, cumulative dose: 4100 mg	1			Minimum 6 months, maximum 24 months								1						Remission
								59	M	Thailand	M. abscessus (1) HZV	...	...	1	...	...	...	...	...	...	...	...	...	...	...	...	...	...		Cyclophosphamide	CTX: 5–15 mg/kg/dose, 6 cycles, cumulative dose: 4600 mg	1			Minimum 6 months, maximum 24 months								1						Remission
								40	M	Thailand	M. abscessus	...	...	0	...	...	...	...	...	...	...	...	...	...	...	...	...	...		Cyclophosphamide	CTX: 5–15 mg/kg/dose, 10 cycles, cumulative dose: 7400 mg	1			Minimum 6 months, maximum 24 months								1						Remission
								47	F	Thailand	M. manteneii (1) Cryptococcus spp. (1)	...	...	1	...	...	...	...	...	...	...	...	...	...	...	...	...	...		Cyclophosphamide	CTX: 5–15 mg/kg/dose, 6 cycles, cumulative dose: 3350 mg	1			Minimum 6 months, maximum 24 months								1						Remission
								45	F	Thailand	M. parascofula ceum (1) M. abscessus (1)	...	...	1	...	...	...	...	...	...	...	...	...	...	...	...	...	...		Cyclophosphamide	CTX: 5–15 mg/kg/dose, 5 cycles, cumulative dose: 3650 mg	1			Minimum 6 months, maximum 24 months								1						Remission
								62	M	Thailand	M. abscessus (1) Salmonella spp (1) HSV (1) Cryptococcus spp (1)	...	...	1	...	...	...	...	...	...	...	...	...	...	...	...	...	...		Cyclophosphamide	CTX: 5–15 mg/kg/dose, 5 cycles, cumulative dose: 2800 mg	1			Minimum 6 months, maximum 24 months								1						Remission
								46	M	Thailand	M. abscessus	...	...	0	...	...	...	...	...	...	...	...	...	...	...	...	...	...		Cyclophosphamide	CTX: 5–15 mg/kg/dose, 7 cycles, cumulative dose: 6050 mg	1			Minimum 6 months, maximum 24 months								1						Remission
								52	M	Thailand	M. abscessus (1) Cryptococcus spp (1) Cytomegalovirus (1)	...	...	1	...	...	...	...	...	...	...	...	...	...	...	...	...	...		Cyclophosphamide	CTX: 5–15 mg/kg/dose, 6 cycles, cumulative dose: 4700 mg	1			Minimum 6 months, maximum 24 months								1						Remission
								64	M	Thailand	M. fortuitum (1) Salmonella spp (1)	...	...	1	...	...	...	...	...	...	...	...	...	...	...	...	...	...		Cyclophosphamide	CTX: 5–15 mg/kg/dose, 6 cycles, cumulative dose: 3900 mg	1			Minimum 6 months, maximum 24 months	1													Remission
								66	F	Thailand	Salmonella spp (1) HSV (1) HZV (1)	...	...	1	...	...	...	...	...	...	...	...	...	...	...	...	...	...		Rituximab	rituximab was given at a dose of 500 mg intravenously on days 1 and 15 initially.6 cycles, cumulative dose: 345 mg	1			Minimum 6 months, maximum 24 months	1													Remission
								48	F	Thailand	M. avium complex (1)	...	...	0	...	...	...	...	...	...	...	...	...	...	...	...	...	...		Rituximab	rituximab was given at a dose of 500 mg intravenously on days 1 and 15 initially.4 cycles, cumulative dose: 339 mg	1			Minimum 6 months, maximum 24 months	1													Remission
								44	F	Thailand	M. szulgai (1) M. angelicum (1)	...	...	1	...	...	...	...	...	...	...	...	...	...	...	...	...	...		Rituximab	rituximab was given at a dose of 500 mg intravenously on days 1 and 15 initially.4 cycles, cumulative dose: 359 mg	1			Minimum 6 months, maximum 24 months	1													Remission
								79	F	Thailand	M. avium (1) M. avium complex (1)	...	...	1	...	...	...	...	...	...	...	...	...	...	...	...	...	...		Rituximab	rituximab was given at a dose of 500 mg intravenously on days 1 and 15 initially.2 cycles, cumulative dose: 326 mg	1			Minimum 6 months, maximum 24 months	1													Remission
								51	M	Thailand	M. avium complex (1)	...	...	0	...	...	...	...	...	...	...	...	...	...	...	...	...	...		Rituximab	rituximab was given at a dose of 500 mg intravenously on days 1 and 15 initially.2 cycles, cumulative dose: 319 mg	1			Minimum 6 months, maximum 24 months	1													Remission
								62	M	Thailand	Salmonella spp (1)	...	...	0	...	...	...	...	...	...	...	...	...	...	...	...	...	...		Rituximab	rituximab was given at a dose of 500 mg intravenously on days 1 and 15 initially.2 cycles, cumulative dose: 286 mg	1			Minimum 6 months, maximum 24 months	1													Remission
70	Liang X, 2020	Liang X	2020	32105768	Liang X, Si L, Li Y, et al. Talaromyces marneffei infection relapse presenting as osteolytic destruction followed by suspected nontuberculous mycobacterium infection during 6 years of follow-up: A case update. International Journal of Infectious Diseases 2020;93:208-210.	Case	1	47	F	China	T. marneffei(1) NTM(1)	Skin（1） Lymph node (1) Lung (1) Bone (1)	1	1	1	1	1	0	1	0	0	0	0	0	0	0	0		Amphotericin B and Itraconazole for T. marneffei; Clarithromycin and moxifloxacin						72														Relapse
71	Liang XN, 2020	Liang XN	2020	32899003	Liang XN, Bin YF, Lai GT, et al. Non-tuberculous mycobacterial infection and reactive dermatosis associated with adult-onset immunodeficiency due to anti-interferon-gamma autoantibodies: A case report. Medicine (Baltimore). 2020 Sep 4;99(36):e21738.	Case	1	69	M	China	Salmonella spp (1) Mycobacterium spp (1) Candida spp (1) Burkholderia cepacia (1) T. marneffei (1)	Skin（1） Lymph node (1) Lung (1)	1	1	1	1	1	0	0	0	0	0	0	0	0	0	0		Moxifloxacin, clarithromycin, sulfamethoxazole, ethambutol	steroid	Oral prednisone(30mg/d)	1			24						1								Persistent
72	Roerden M, 2020	Roerden M	2020	33176707	Roerden M, Döffinger R, Barcenas-Morales G, et al. Simultaneous disseminated infections with intracellular pathogens: an intriguing case report of adult-onset immunodeficiency with anti-interferon-gamma autoantibodies. BMC Infect Dis. 2020 Nov 11;20(1):828.	Case	1	44	F	Asia	Cytomegalovirus (1) Salmonella spp (1) M. intracellulare(1) M. abscessusandgoodii(1)	Skin（1） Lymph node (1) Lung (1) Digestive system (1) Blood (1)	1	1	1	1	1	0	0	0	1	1	1	0	0	0	0		Azithromycin, rifabutin, ethambutol, valganciclovir, cefuroxime	Rituximab	rituximab(fixed dose protocol: 1000 mg ab-solute on d1 and d15, followed by 6-monthly continuation therapy	1			12	1													Remission
73	Rujirachun P, 2020	Rujirachun P	2020	32188404	Rujirachun P, Sangwongwanich J, Chayakulkeeree M. Triple infection with Cryptococcus, varicella-zoster virus, and Mycobacterium abscessus in a patient with anti-interferon-gamma autoantibodies: a case report. BMC Infect Dis. 2020 Mar 19;20(1):232.	Case	1	53	M	Thailand	Cryptococcus (1) VZV(1) M. abscessus (1)	Lymph nodes (1) Lung (1) Thoracic cavity (1) Cerebrospinal fluid (1) Skin (1) Eye (1)	1	1	1	1	1	0	0	0	0	0	0	1	1	1	0	Thoracic cavity (1)	Amphotericin B, fluconazole for cryptococcosis; Amikacin, imipenem, azithromycin, levofloxacin for NTM; acyclovir for VZV.																				Remission
74	Weng TP, 2020	Weng TP	2020	32518754	Weng TP, Syue LS, Lee NY. Disseminated Mycobacterium szulgai infection in a patient with anti-interferon-gamma autoantibodies. IDCases. 2020 May 28;21:e00848.	Case	1	71	M	China	M. szulgai	Pleural （1） Lymph node (1) Lung (1)	1	0	1	1	0	0	0	0	0	0	0	0	0	1	0	Pleural （1）	Clarithromycin, ethambutol, rifampin, ciprofloxacin						12														Remission
75	U. I. Wu，2020	U. I. Wu	2020	32120037	Wu UI, Wang JT, Sheng WH, et al. Incorrect diagnoses in patients with neutralizing anti-interferon-gamma-autoantibodies. Clinical Microbiology and Infection 2020;26(12):1684.e1681-1684.e1686.	Cohort(50)	50	mean56	M30, F20	China （50）	M. avium-intracellulare complex 21 M. kansasii 15 M. gordonae 3 M. szulgai 2 M. abscessus complex 19 M. fortuitum 4 M. chelonae 3 Non-typhoidal salmonellosis 14 Cryptococcosis 2 Aspergillosis 2 Talaromyces marneffei 1 Penicillium purpurogenum 1 Actinomycosis 1 Zoster 20 Culture-proven tuberculosis2	lymph nodes42, Lung33, Bone33, Skin and soft tissue26, Blood and bone marrow13			33	42	26	...	33	13	13	13	0	0	0	0	0								45
76	Yaghnam I, 2020	Yaghnam I	2020	33148573	Yaghnam I, Jain R, Golamari R, Clarke K. Acquired tracheoesophageal fistula in disseminated Mycobacterium avium complex associated with anti-interferon-gamma autoantibodies. BMJ Case Rep. 2020 Nov 3;13(11):e235661.	Case	1	30	F	Asia	M. avium complex	Lymph nodes (1) Lung (1) Esophagus(1) Bone(1)	1	0	1	1	0	0	1	0	0	0	0	0	0	1	0	Esophagus(1)							9														Persistent
77	Yamaba Y, 2020	Yamaba Y	2020	32788530	Yamaba Y, Takakuwa O, Wang Z, et al. Disseminated Mycobacterium avium Infection Complicated with Chylous Ascites in a Patient with Neutralizing Autoantibodies to Interferon-γ. Intern Med. 2020 Dec 15;59(24):3195-3200.	Case	1	68	M	Japan	M. avium complex (1)	Bone (1) Lung (1) Liver/biliary tree (1) Spleen (1) Abdominal (1)Lymph nodes (1)	1	0	1	1	0	0	1	0	0	0	1	0	0	0	0		Clarithromycin, rifampicin, ethambutol, streptomycin, Sitafloxacin						9														Relapse
78	M. Asako，2021	M. Asako	2021	34328633	Asako M, Matsunaga H, Nakahara W, et al. Mycobacterial lymphadenitis without granuloma formation in a patient with anti-interferon-gamma antibodies. International Journal of Hematology 2021;114(5):630-635.	Case	1	49	F	Japan	M.abscessus	bone, lymphadenopathy	1	0	0	1	0	0	1	0	0	0	0	0	0	0	0		MEM, AMK, CAM,						6														Remission
79	Z. M. Chen，2021	Z. M. Chen	2021	34144700	Chen ZM, Li ZT, Li SQ, et al. Clinical findings of Talaromyces marneffei infection among patients with anti-interferon-γ immunodeficiency: a prospective cohort study. BMC Infect Dis. 2021 Jun 19;21(1):587.	Cohort(22)	22	mean52	M14, F8	China（22)	T.marneffei22, NTM4, tuberculosis4, CMV4, EBV3, Salmonella1, Candida albicans1, Cryptococcus1	Lung 17, Skin10, Lymphnode18, Liver2, spleen2, Bone9			17	18	10	...	9	0	0	0	4	0	0	0	0								32														Remission2, Persistent6, Relapse1, Death 3
80	V. N. Dahl，2021	V. N. Dahl	2021	34692415	Dahl VN, Nielsen BU, Wejse CM, et al. Disseminated Mycobacterium avium complex infection in a woman with anti-interferon-γ autoantibodies. IDCases. 2021 Oct 5;26:e01300.	Case	1	71	F	Thailand	MAC, Candida, Salmonella,HSV	bone, lung, lymphadenopathy, blood, liver, Digestive tract, Skin	1	0	1	1	1	0	1	0	1	1	1	0	0	0	0		rifampicin, etham butol and clarithromycin. rifabutin,clarithromycin, amikacin	IFN	interferon gamma-1b 60 μg subcutaneous thrice weekly	1			29					1									Death
81	Harada M, 2021	Harada M	2021	33071037	Harada M, Furuhashi K, Karayama M, et al. Subcutaneous injection of interferon gamma therapy could be useful for anti-IFN-γ autoantibody associated disseminated nontuberculous mycobacterial infection. J Infect Chemother. 2021 Feb;27(2):373-378.	Case	1	65	M	Japan	M. avium	Lymph node (1) Skin (1) Bone (1)	1	0	0	1	1	0	1	0	0	0	0	0	0	0	0		Clarithromycin, rifampicin, and ethambutol, azithromycin, streptomycin, moxifloxacin, Rifabutin	Recombinant IFN-γ	subcutaneous injection of Interferon Gamma-1a 500,000 IU three times a week	1								1									Persistent
82	Jin W, 2021	Jin W	2021	33435770	Jin W, Liu J, Chen K, et al. Coinfection by Talaromyces marneffei and Mycobacterium abscessus in a human immunodeficiency virus-negative patient with anti-interferon-γ autoantibody: a case report. J Int Med Res. 2021 Jan;49(1):300060520976471.	Case	1	68	M	China	T. marneffei (1) M. abscessusin (1)	Lymph node (1) Lung (1) Skin (1)	1	1	1	1	1	0	0			0	0	0	0	0	0		Voriconazole, Itraconazole; Clarithromycin and moxifloxacin																				Remission
83	King EM, 2021	King EM	2021	34250191	King EM, Weaver VK, Kestler MH. Treatment Dilemmas in Disseminated Nontuberculous Mycobacterial Infections With Interferon-gamma Autoantibodies. Open Forum Infect Dis. 2021 Jun 23;8(7):ofab253.	Case(3)	3	44	F	Philippines	M. avium complex	Lung (1) Liver (1) Lymph nodes (1) Bone marrow (1)	1	0	1	1	0	0	0	1		1	1	0	0	0	0		Azithromycin, ethambutol, and rifabutin. Persistent	Rituximab	Rituximab (375 mg/ m 2 monthly for 2 months)	1			30	1													Remission
								53	F	Cambodia	M. avium complex	Abdominal (1) Lymph nodes (1)	1	0	0	1	0	0	0			0	1	0	0	0	0		Azithromycin, rifampin, amikacin, moxifloxacin,eth ambutol	Rituximab	rituximab ( 375m g /m 2 weekly for 4 weeks)	1			30	1													Remission
								53	M	Philippines	Salmonella spp (1) M. avium complex (1) M. abscessus (1) Massiliense (1) VZV (1)	Lung (1) Lymph nodes (1) Bone (1) Blood (1)	1	1	1	1	0	0	1		1	1	0	0	0	0	0		Azithromycin, rifabutin, ethambutol, moxifloxacin,Amikacin, linezolid, and cefoxitin, clofazimine	Rituximab	rituximab ( 375m g /m 2 with doses at months 0,1,6, and 12)	1			30	1													Remission
84	F. Lin,2021	F. Lin	2021	34866920	Lin F, Yang Z, Qiu Y, Zeng W, Liu G, Zhang J. Talaromyces Marneffei Infection in Lung Cancer Patients with Positive AIGAs: A Rare Case Report. Infect Drug Resist. 2021 Nov 27;14:5005-5013.	Case(2)	2	63	M	China	T.marneffei, VZV	lung, Skin	1	0	1	0	1	0	0			0	0	0	0	0	0		AmpB, voriconazole, itraconazole						11														Death
								57	M	China	T.marneffei	lung, Lymph nodes	1	0	1	1	0	0	0			0	0	0	0	0	0		voriconazole, AmpB						15														Death
85	Y. Mochizuka,2021	Y. Mochizuka	2021	33896863	Mochizuka Y, Kono M, Hirama R, et al. Endobronchial Lesions from Disseminated Mycobacterium avium Infection in a Patient with Anti-interferon-gamma Autoantibodies. Intern Med. 2021 Oct 15;60(20):3267-3272.	Case	1	78	M	Japan	MAC	abscess formation, bone, lung, Lymph nodes	1	0	1	1	0	0	1		0	0	0	0	0	0	1		RFP, EMB, CAM, SM						3														Remission
86	Ochoa S, 2021	Ochoa S	2021	32745179	Ochoa S, Ding L, Kreuzburg S, Treat J, Holland SM, Zerbe CS. Daratumumab (Anti-CD38) for Treatment of Disseminated Nontuberculous Mycobacteria in a Patient with Anti-Interferon-γAutoantibodies. Clinical Infectious Diseases 2021;72(12):2206-2208.	Case	1	31	F	Philippines	M. avium	Lung（1） Lymph node (1) Muscle (1) Bone (1)	1	0	1	1	0	0	1			0	0	0	0	1	0	Muscle (1)	zithromycin, ethambutol, tedizolid, moxifloxacin, clofazimine, bedaquiline and meropenem	Rituximab Bortezomib，daratumumab,dexamethasone,methylprednisolone,Intravenous mmunoglobulin		1	1	Decreased	10	1	1	1			1			1					Remission
87	Rocco JM, 2021	Rocco JM	2021	34041472	Rocco JM, Rosen LB, Hong GH, et al. Bortezomib treatment for refractory nontuberculous mycobacterial infection in the setting of interferon gamma autoantibodies. J Transl Autoimmun. 2021 May 4;4:100102.	Case	1	38	F	Philippines	M. avium complex (1) M. intracellulare (1)	Lymph node (1) Muscle (1) Bone (1)	1	1	0	1	0	0	1			0	0	0	0	1	0	Muscle (1)	Azithromycin, ethambutol, amikacin,rifampin, linezolid, tedizolid, clofazimine, moxifloxacin,bedaquiline	Rituximab Bortezomib	rituximab was started at 1 g on D 0 , D14, D42, and monthly for a total of 8 doses over 7 months. She was dosed at 1.3m g /m2 subcutaneously on days 1, 4, 8, and 11 per cycle repeated every 23-days, a regimen derived from multiple myeloma treatment	1	1	Decreased	19	1	1												Relapse
88	M. Tang，2021	M. Tang	2021	34785914	Tang M, Huang J, Zeng W, et al. Retrospective analysis of 10 cases of disseminated nontuberculous mycobacterial disease with osteolytic lesions. Infection and Drug Resistance 2021;14:4667-4679.	Case(6)	6	73	F	China	M. kansasii, Aspergillus, Candida albicans	Lung, skin, bone	1	1	1	0	1	0	1			0	0	0	0	0	0		MXF+CLR+EMB+RFB, ITC for antifungal																				Death
								80	M	China	M. abscessus,	Lymph node, bone, bone marrow	1	0	0	1	0	0	1	1		1	0	0	0	0	0		INH+RFP+EMB+CLR,																				Remission
								78	F	China	M. intracellulare, Talaromyces marneffei, Candida albicans, Staphylococcus epidermidis	Lung, skin, bone, lymph node	1	1	1	1	1	0	1			0	0	0	0	0	0		PTO+PZA+CLR+SXT, FLC, AMB and ITC for antifungal; CXM, SCF and PTZ for antibiotic																				Remission
								37	F	China	M. avium complex,	Lung, lymph node, bone, liver, spleen	1	0	1	1	0	0	1			0	1	0	0	0	0		PTO+MXF+CLR+RFB																				Remission
								35	M	China	M. abscessus, Talaromyces marneffei	Lung, lymph node, bone,	1	1	1	1	0	0	1			0	0	0	0	0	0		EMB+CLR+RFB, AMB and ITC for antifungal																				Remission
								47	M	China	M. intermedium, Talaromyces marneffei, Escherichia coli, Staphylococcus hominis, Burkholderia cepacia	Bronchi and lung, lymph node, skin, bone	1	1	1	1	1	0	1			0	0	0	0	0	0		INH+RFP+SXT+EMB, VCZ for antifungal; PTZ and LVFX for antibiotic																				Lost
89	Thapa P, 2021	Thapa P	2021	33533284	Thapa P, Mohr K, Campbell KK, Saccente M. Sweet Syndrome precipitated by Mycobacterium abscessus in a Laotian Man with Autoantibodies to Interferon Gamma. J Investig Med High Impact Case Rep. 2021 Jan-Dec;9:2324709621990771.	Case	1	63	M	Laos	M. abscessus (1) M. chelonae (1)	Lymph node (1) Skin (1) Bone (1) Lung	1	1	1	1	1	1	1			0	0	0	0	0	0		amikacin, imipenem, and tigecycline, plus oral clofazi mine,	prednisone		1									1								Remission
90	Uno S, 2021	Uno S	2021	34095337	Uno S, Uehara E, Kimura T,et al. R-CHOP Chemotherapy for Disseminated Mycobacterium avium Complex Disease due to Anti-Interferon-Gamma Autoantibodies: A Case Report. Open Forum Infect Dis. 2021 Apr 10;8(6):ofab181.	Case	1	77	M	Japan	M. avium	Lymph node (1) Intestinal tract (1) Bone (1)	1	0	0	1	0	0	1			0	1	0	0	0	0		larithromycin, rifampicin, ethambutol, and sitafloxacin	R-CHOP, RTX	6 cycles of R-CHOP chemotherapy once every 3 weeks,rituximab for 375m g /m2	1	1	decreased during the R_x0002_CHOP chemotherapy; however, they increased again after the end of R_x0002_CHOP	36	1			1										Remission
91	C. H. Yang,2021	C. H. Yang	2021	34888154	Yang CH, Kuo FC, Lee CH. Pathological humerus fracture due to anti-interferon-gamma autoantibodies: A case report. World J Orthop. 2021 Nov 18;12(11):938-944.	Case	1	69	F	China	Mycobacterium intracellulare	Lymph node (1) Bone (1)	1	1	0	1	0	0	1			0	0	0	0	0	0		rifampicin, ethambutol, and clarithromycin	cortisone	cortisone(4 mg) 1# orally twice daily	1									1								Remission
92	K. Zeitler,2021	K. Zeitler	2021	33509870	Zeitler K, Walter J, Khan F, Sriaroon C. Recurrent disseminated Mycobacterium avium in a female patient from Thailand with anti-interferon-gamma autoantibodies: dilemma on treatment approach. BMJ Case Rep. 2021 Jan 28;14(1):e237909.	Case	1	43	F	Thailand	MAC,VZV	lung, blood, pericaridal	1	0	1	0	0	0	0		1	1	0	0	0	1	0	pericaridal	AZM, RFP, EMB, AMK, ACV	RTX, steroid		1	1	decreased	10	1					1								Remission
93	Zeng W, 2021	Zeng W	2021	34140785	Zeng W, Qiu Y, Tang M, Zhang H, Pan M, Tang S, Zhang J. Talaromyces marneffei and Burkholderia cepacia Co-Infection in a HIV-Uninfected Patient with Anti-Interferon-γ Autoantibodies. Infect Drug Resist. 2021 Jun 10;14:2173-2177.	Case	1	49	M	China	T. marneffei (1) Burkholderia cepacia (1)	Lymph node (1) Soft tissue abscess(1) Bone (1) Lung (1) Blood (1)	1	1	1	1	0	0	1			0	0	0	0	0	1		Ceftazidime and levofloxacin; Amphotericin B,meropenem and cotri moxazole,tigecycline,voriconazole						2														Death
94	S. Boyle,2022	S. Boyle	2022	36085248	Boyle S, Hagiya A, Nguyen MH, Liebman H, Lee JSG. The unique diagnostic and management challenge of a patient with concomitant anti-interferon-gamma autoantibody associated immunodeficiency syndrome, IgG4-related disease, and treatment refractory, disseminated mycobacterium avium complex infection. Allergy Asthma Clin Immunol. 2022 Sep 9;18(1):82.	Case	1	61	M	China	mycobacterium avium complex	Skin, Lymphnodes,lung, eyes, bone,bone marrow, joints	1	1	1	1	1	0	1	1		1	0	0	1	0	0		amikacin, azithromycin, levofloxacin, and ethambutol,rifabutin, and azithromycin	dexamethasone, rituximab,cyclophosphamide	dexamethasone 40 mg for 4 days and a rituximab 10000 mg infusion, 3cycles, 1500 mg of cyclophosphamide, 5th cycle of rituximab and a 2nd cycle of cyclophosphamide	1	1		59	1					1		1						Death
95	Y. C. Chen，2022	Y. C. Chen	2022	35089479	Chen YC, Weng SW, Ding JY, et al. Clinicopathological Manifestations and Immune Phenotypes in Adult-Onset Immunodeficiency with Anti-interferon-γ Autoantibodies. J Clin Immunol. 2022 Apr;42(3):672-683.	Cohort(20)	20	52	F	China	Disseminated Mycobacterium abscessus and M. chimaera- intracellulare group infection, Salmonella sp. infection, herpes zoster	Blood, lung, spine, skin, soft tissue and breast	1	1	1	0	1	0	1		1	1	0	0	0	1	0	soft tissue and breast							97
								45	F	China	Pulmonary Fonsecaea sp. infection, S. choleraesuis bacteremia, disseminated M. abscessus infection	Blood, lymph node, skin, soft tissue, lung and bone	1	1	1	1	1	0	1		1	1	0	0	0	1	0	soft tissue							58
								71	M	China	Disseminated M. chimaera-intracellulare group infection, herpes zoster	Lung, lymph node, skin and soft tissue	1	1	1	1	1	0	0			0	0	0	0	1	0	soft tissue							53
								70	M	China	Salmonella sp. infection, M. abscessus lymphadenitis, herpes zoster, Burk holderia gladioli bacteremia and deep neck infection	Blood, lung, lymph node, bone, skin and soft tissue	1	1	1	1	1	0	1		1	1	0	0	0	1	0	soft tissue							46
								45	M	China	Disseminated tuberculosis, disseminated M. chimaera-intracellulare group infection, S. enterica serogroup D bacteremia	Blood, lung, bone marrow, spine and soft tissue	1	1	1	0	0	0	1	1	1	1	0	0	0	1	0	soft tissue							36
								61	F	China	Disseminated M. abscessus infection	Lymph node and brain	1	1	0	1	0	0	0			0	0	1	0	0	0								48
								65	F	China	Salmonella sp. infection, herpes zoster, disseminated M. avium complex infec tion	Lung, bone, skin, soft tissue, and bone marrow	1	1	1	0	1	0	1	1		1	0	0	0	1	0	soft tissue							125
								75	M	China	M. hassiacum, M. parascrofulaceum, and M. farcinogenes-senegalense infection	Lung, bone, skin, soft tissue, bone mar row and lymph node	1	1	1	1	1	0	1	1		1	0	0	0	1	0	soft tissue							39
								52	F	China	S. enterica serogroup D bacteremia, M. chimaera-intracellulare group infection	Blood, nasophargynx, lung, lymph node, skin and soft tissue	1	1	1	1	1	0	0		1	1	0	0	0	1	0	nasophargynx， soft tissue							89
								73	F	China	Disseminated M. chimaera-intracellulare group infection, herpes zoster	Lung, skin, lymph node, spine and bone marrow	1	1	1	1	1	0	1	1		1	0	0	0	0	0								97
								62	F	China	S. enterica serogroup D infection, M. fortuitum lymphadenitis	Brain and lymph node	1	1	0	1	0	0	0			0	0	1	0	0	0								73
								48	F	China	M. abscessus and M. kansasii infection, herpes zoster	Lymph node, spine and skin	1	1	0	1	1	0	1			0	0	0	0	0	0								65
								65	M	China	Disseminated M. abscessus infection, herpes zoster	Lymph node, spine and skin	1	1	0	1	1	0	1			0	0	0	0	0	0								44
								58	F	China	S. enterica serogroup B bacteremia, herpes zoster	Blood and skin	1	1	0	0	1	0	0		1	1	0	0	0	0	0								33
								60	F	China	Salmonella sp. bacteremia, M. abscessus infection	Blood and lymph node	1	1	0	1	0	0	0		1	1	0	0	0	0	0								11
								72	M	China	M. chimaera-intracellulare group infec tion, glucose-nonfermenting gram negative bacilli infection	Lung, skin and eyes	1	1	1	1	1	1	0			0	0	0	1	0	0								48
								56	M	China	Disseminated M. abscessus infection	Nasopharynx, soft tissue and lymph node	1	1	0	1	1	0	0			0	0	0	0	1	0	Nasopharynx, soft tissue							15
								66	M	China	Disseminated M. abscessus infection	Lymph node	0	1	0	1	1	1	0			0	0	0	0	0	0								90
								82	F	China	S. choleraesuis bacteremia, Listeria monocytogenes infection	Blood and skin	1	1	0	0	1	0	0		1	1	0	0	0	0	0								13
								48	F	China	Salmonella sp. infection	Blood and skin	1	0	0	0	0	0	0		1	1	0	0	0	0	0								3
96	C. Hidekawa，2022	C. Hidekawa	2022	35022342	Hidekawa C, Yoshimi R, Kishimoto D, et al. Anti-interferon-γ Antibody-seropositive Disseminated Nontuberculous Mycobacterial Infection Mimicking POEMS and TAFRO Syndromes. Internal Medicine 2022;61(15):2377-2385.	Case	1	64	M	Japan	Mycobacterium kansasii	Skin, Lymphnodes,lung, joints, pleural effusion and ascites, bone, liver,spleen,	1	0	1	1	1	0	1			0	1	0	0	1	0	pleural effusion	rifampicin,isoniazid,ethambutol. clarithromycin.	glucocorticoid, immunoglobulin	oral PSL dose to 20 mg/day,intrave-nous immunoglobulin (5 g/day)	1	1	Decreased	24						1			1					Remission
97	K. Hirayama,2022	K. Hirayama	2022	35691862	Hirayama K, Kanda N, Suzuki T, et al. Disseminated Mycolicibacter arupensis and Mycobacterium avium co-infection in a patient with anti-interferon-γ neutralizing autoantibody-associated immunodeficiency syndrome. Journal of Infection and Chemotherapy 2022;28(9):1336-1339.	Case	1	68	M	Japan	Mycolicibacter arupensis and Mycobacterium avium, VZV	Lymphnodes,lung, blood, bone marrow,joints, spleen	1	1	1	1	0	0	1	1	1	1	1	0	0	0	0		clarithromycin, ethambutol, and rifabutin						12														Remission
98	R. Kajeekul,2022	R. Kajeekul	2022	35202220	Kajeekul R, Insiripong S, Riwlord A, et al. Francisella sp., a Close Relative of Francisella orientalis, Causing Septicemia with Cholestatic Hepatitis in a Patient with Anti-Interferon-γ (IFN-γ) Autoantibodies. Trop Med Infect Dis. 2022 Feb 11;7(2):25.	Case	1	62	M	Thailand	Salmonella, tuberculous, F. philomiragia/F. orientalis.	Lymphnodes, blood, liver	1	1	0	1	0	0	0		1	1	1	0	0	0	0		ceftriaxone, ciprofloxacin,Isoniazid, rifampicin, pyrazinamide, ethambutol																				Remission
99	S. Kiratikanon,2022	S. Kiratikanon	2022	34676591	Kiratikanon S, Phinyo P, Rujiwetpongstorn R, et al. Adult-onset immunodeficiency due to anti-interferon-gamma autoantibody-associated Sweet syndrome: A distinctive entity. Journal of Dermatology 2022;49(1):133-141.	Cohort(34)	34	mean 55.1	M18, F16	Thailand(34)	NTM28, Salmonella4, Mycobacterium tuberculosis3, Talaromyces marneffei2,	Lymphnodes29, Blood12, bone and joints6, soft tissue6, lung4, GI tract1	...	...	4	29	34	34	6		12	12	1	...	...	6	...	soft tissue
100	Y. F. Lin,2022	Y. F. Lin	2022	35915436	Lin YF, Lee TF, Wu UI, Huang CF, Cheng A, Lin KY, Hung CC. Disseminated Mycobacterium chimaera infection in a patient with adult-onset immunodeficiency syndrome: case report. BMC Infect Dis. 2022 Aug 1;22(1):665.	Case	1	57	M	China	M. chimaera	lung, blood, GI tract,Lymphnodes	1	0	1	1	0	0	0		1	1	1	0	0	0	0		amikacin, rifabutin , azithromycin , and ethambutol.moxifloxacin						7														Remission
101	T. H. Lo,2022	T. H. Lo	2022	35888565	Lo TH, Tsai TY, Wang LS, Huang TL, Chen N. Periocular Infection of Mycobacterium avium Complex in a Patient with Interferon-γ Autoantibodies: A Case Report. Medicina (Kaunas). 2022 Jun 24;58(7):846.	Case	1	57	F	China	Tonsillar Kaposi sarcoma with human herpes virus-8 (HHV-8) infection, tuberculosis, Legionella, Salmollelosis, herpes zoster, Mycobacterium avium complex	eyes,skin,Tonsillar,bone, lung,blood	1	1	1	0	1	0	1		1	1	0	0	1	1	0	Tonsillar	Azithromycin, ethambutol, and rifabutin.						60														Remission
102	N. Nagamura,2022	N. Nagamura	2022	34033731	Nagamura N, Imada T. Anti-interferon-gamma autoantibody related disseminated nontuberculous mycobacteriosis with pathological features of immunoglobulin G4-related disease. Immunol Med. 2022 Mar;45(1):48-53.	Case	1	72	M	Japan	MAC	bone, kidney, lung	1	0	1	0	0	0	1			0	0	0	0	1	0	kidney	clarithromycin, rifam picin and ethambutol, clarithromycin and rifampicin, Empiric therapies forbacter ial and fungal infection	steroid		1									1								Death
103	Y. Nie,2022	Y. Nie	2022	36072590	Nie Y, Wang H, Dong X, et al. Case report: Drug rash with eosinophilia and systemic symptoms syndrome in a patient with anti-interferon-γ autoantibody-associated immunodeficiency. Front Immunol 2022;13:969912.	Case	1	56	F	China	MAC, Burkholderia cepacia	lungs, breasts, skin, lymph nodes, and spine, abscesses	1	0	1	1	1	0	1			0	0	0	0	1	1	breasts	rifampicin, ethambutol ,clarithromycin,levofloxacin, and minocycline;ceftazidime, SMZ TMP	glucocorticoids. rituximab,plasmapheresis,Intravenous immunoglobulin	glucocort i c oids(intrav enous methylprednisolone, 40 mg b.i.d.) and intravenous immunoglobulin, rituximab(375 mg/m2 on d1, d8, d15, and d22) and plasmapheresis	1	1	decreased then increase	12	1					1	1		1					Remission
104	Y. Qiu,2022	Y. Qiu	2022	35090402	Qiu Y, Pan M, Yang Z, Zeng W, Zhang H, Li Z, Zhang J. Talaromyces marneffei and Mycobacterium tuberculosis co-infection in a patient with high titer anti-interferon-γ autoantibodies: a case report. BMC Infect Dis. 2022 Jan 28;22(1):98.	Case	1	56	M	China	Mycobacte rium tuberculosis (TB) and Talaromyces marneffei	lymph nodes, lung, bone, pleural and pericardial, bone marrow	1	1	1	1	0	0	1	1		1	0	0	0	1	0	pleural and pericardial	anti-tuberculosis treatment and antifungal therapy (amphotericin B liposome combined with voriconazole)																				Death
105	Y. Qiu，2022	Y. Qiu	2022	35641599	Qiu Y, Tang M, Zeng W, Feng X, Pan M, Li W, Zhang J. Clinical findings and predictive factors for positive anti-interferon-γ autoantibodies in patients suffering from a non-tuberculosis mycobacteria or Talaromyces marneffei infection: a multicenter prospective cohort study. Sci Rep. 2022 May 31;12(1):9069.	Cohort(63)	63	mean53	M34, F29	China(63)	Among these, 29 patients showed co-infection or multiple infections, including 4 with TM and Salmonella co-infection, 2 with TM and Burkholderia co-infection, 2 with TM and Klebsiella pneumoniae co-infection, 1 with TM and Staphylococcus aureus co-infection, and 20 with TM and NTM co-infection. Among the 20 patients with TM and NTM co-infection, 13 were infected with more than three pathogens. Am…	...	...	...	...	...	...	...	...			...	...	...	...	...	...								45														Remission15, persistent19, relapse21,death9
106	K. Shinohara,2022	K. Shinohara	2022	35197215	Shinohara K, Matsumura Y, Sakagami T, et al. Cervical abscess caused by Mycobacterium tilburgii in a patient carrying anti-interferon gamma autoantibody: A case report and literature review. J Infect Chemother. 2022 May;28(5):699-704.	Case	1	56	M	Japan	Mycobacterium tilburgii	Cervical lymphadenopathy, abscess	1	0	0	1	0	0	0			0	0	0	0	0	1		rifampicin, ethambutol and levofloxacin and clarithromycin						30														Remission
107	R. L. Sun,2022	R. L. Sun	2022	35738882	Sun RL, Pan SW, Feng JY, Liu CY, Chen YM. Osteoblastic flare phenomenon in a patient treated for disseminated non-tuberculous mycobacterial infection. Thorax 2022;77(11):1152-1153.	Case	1	64	F	China	VZV, MAC	bone,skin,soft tissue	1	1	0	0	1	0	1			0	0	0	0	1	0	soft tissue	amikacin, oral azithromycin, rifampicin and levofloxacin	rituximab	single- dose rituximab	1			6	1													Remission
108	T. Tanigaki,2022	T. Tanigaki	2022	35931413	Tanigaki T, Kimizuka Y, Maki Y, et al. Development of intravascular large B-cell lymphoma during prophylactic antibiotic treatment for anti-interferon-gamma autoantibody syndrome: A case report. Journal of Infection and Chemotherapy 2022;28(11):1562-1566.	Case	1	82	F	Japan	MAC, M. gordonae	lymph nodes, lung, joint, Pleura	1	1	1	1	0	0	1	0		0	0	0	0	1	0	pleurisy	antibacterial medications，rifampicin and clarithromycin																				Death
109	F. Xing, 2022	F. Xing	2022	doi： 10.1097/IM9.00000000000000080	Xing F, Hung DLL, Lo SKF, Chen S, Lau SKP, Woo PCY. Next-Generation Sequencing-Based Diagnosis of Bacteremic Listeria monocytogenes Meningitis in a Patient with Anti-Interferon Gamma Autoantibodies: A Case Report. Infectious Microbes and Diseases 2022;4(1):44-46.	Case	1	59	M	China	T. marneffei and recurrent genital herpes infections, Mycobacterium kansasii, bacteremic L. monocytogenes meningitis	lymph nodes, bone, brain	1	1	0	1	0	0	1			0	0	1	0	0	0		meropenem and amikacin and oral clarithromycin, rifampicin and ethambutol; and tigecycline, linezolid; clarithromycin, linezolid, ethambutol						4														Remission
110	W. Zeng, 2022	W. Zeng	2022	36519123	Zeng W, Tang M, Yang M, Fang G, Tang S, Zhang J. Intravenous Cyclophosphamide Therapy for Anti-IFN-γ Autoantibody-Associated Talaromyces marneffei Infection. Open Forum Infect Dis. 2022 Nov 11;9(12):ofac612.	Cohort(5)	5	63	M	China	TM, M. chelonae	Blood, lymph nodes, lung, liver, spleen, skin, multiple bones	1	1	1	1	1	0	1		1	1	1	0	0	0	0		TM: AMB+voriconazole for 3 mo, changed to itraconazole for 3 mo, first relapse Then changed to voriconazole for 5 mo, second relapse Then AMB+voriconazole for 1 mo, changed to itraconazole for 4 mo, third relapse Then voriconazole for 3 mo, improved NTM: moxifloxacin+clarithromycin+ ethambutol for 7 mo, improved	Cyclophosphamide	CTX: 5–15 mg/kg/dose, 6 cycles, cumulative dose: 5.8g	1		Decreased	24								1						Remission
								62	M	China	TM	Lung, liver, multiple bones, lymph nodes	1	0	1	1	0	0	1			0	1	0	0	0	0		TM: voriconazole for 8 mo, first relapse Then AMB for 1 mo, changed to voriconazole for 4 mo, improved	Cyclophosphamide	CTX: 5–15 mg/kg/dose, 6 cycles, cumulative dose: 5.5g	1		Decreased	24								1						Remission
								43	F	China	TM, M. abscessus	Lung, skin, blood, multiple bones, lymph nodes	1	1	1	1	1	0	1		1	1	0	0	0	0	0		TM: voriconazole for 2 mo, first relapse Then AMB for 1 mo, changed to itraconazole for 0.5 mo, second relapse Then AMB for 1 mo, changed to voriconazole for 4 mo, third relapse Then AMB for 0.5 mo, changed to voriconazole for 3 mo, improved NTM: moxifloxacin+clarithromycin+ ethambutol for 4 mo, improved Salmonella: piperacillin/tazobactam+ levofloxacin for 1 mo, cured	Cyclophosphamide,steroid	CTX: 5–15 mg/kg/dose,6 cycles, cumulative dose: 5.5g 30 mg/d Prednisone	1	1	Decreased	24								1						Relapse
								33	F	China	TM, M. abscessus	Lung, skin, lymph nodes, multiple bones, liver, spleen	1	1	1	1	1	0	1			0	1	0	0	0	0		TM: itraconazole for 2 mo, first relapse Then voriconazole for 2 mo, changed to itraconazole for 2 mo, improved NTM: moxifloxacin+clarithromycin+ ethambutol for 4 mo, improved	Cyclophosphamide	CTX: 5–15 mg/kg/dose,6 cycles, cumulative dose: 4.8g	1		Decreased	24								1						Remission
								64	M	China	TM, Salmonella	Lung, skin, lymph nodes, multiple bones, blood	1	1	1	1	1	0	1		1	1	0	0	0	0	0		TM: voriconazole for 1 mo, changed to itraconazole for 1 mo, first relapse Then voriconazole for 3 mo, second relapse Then AMB for 1 mo, changed to voriconazole for 8 mo, improved Salmonella: imipenem for 0.5 mo, changed to piperacillin/tazobactam+ levofloxacin for 0.5 mo, cured	Cyclophosphamide	CTX: 5–15 mg/kg/dose, 6 cycles, cumulative dose: 5.6g	1		Decreased	24								1						Remission
111	G. I. Butel-Simoes, 2023	G. I. Butel-Simoes	2023	37906631	Butel-Simoes GI, Kiss C, Kong K, et al. Disseminated tuberculosis, CMV viraemia & haemophagocytic-lymphohistiocystosis syndrome in an adult patient with anti- IFNγ autoantibodies - case report and brief review. Clin Immunol Commun 2023;4:55-59.	Case	1	38	F	Indonesia	CMV, TB	Skin, lymph nodes, lung, blood, liver, spleen,bone marrow,digestive system	1	1	1	1	1	0	0	1	1	1	1	0	0	1	0		rifampicin, isoniazid, pyrazinamide and ethambutol	Prednisolone	Prednisolone was commenced at 30m g daily and tapered, over a period of two months, to 5m g for a further five months whilst on TB therapy	1			15						1								Remission
112	G. Chen，2023	G. Chen	2023	37860065	Chen G, Ma N, Zhu D, et al. Accurate diagnosis of bronchopulmonary Talaromyces marneffei infection in an anti-IFN-γ autoantibodies positive patient assisted by endobronchial ultrasound-guided TBNA and mNGS: a case report. Front Cell Infect Microbiol. 2023 Oct 4;13:1186335.	Case	1	56	M	China	T. marneffei	lung, lymph nodes,	1	0	1	1	0	0	0			0	0	0	0	0	0		amphotericin B liposomes, voriconazole						6														Remission
113	H. S. Cheng，2023	H. S. Cheng	2023	37564997	Cheng HS, Chiu PH, Wong C, Tong CW, Miu PF. A rare presentation of Legionella pneumophila and Mycobacterium intracellulare co-infection masquerading as metastatic lung cancer in a patient with positive anti-interferon gamma antibody. Respirol Case Rep. 2023 Aug 9;11(9):e01207.	Case	1	65	F	China	Legionella pneumophilaand Mycobacterium intracellulare	lung, lymph nodes, bone	1	1	1	1	0	0	1			0	0	0	0	0	0		rifampicin, ethambutol and clarithromycin, (rifampicin, ethambutol, azithromycin and amikacin																				Relapse
114	Y. T. Chou，2023	Y. T. Chou	2023	37303311	Chou YT, Liao WA, Kuo CW. Mixed Mycobacterium kansasii and Mycobacterium smegmatis infection in an adult-onset immunodeficiency patient with anti-interferon-γ autoantibodies. Respirol Case Rep. 2023 Jun 7;11(7):e01178.	Case	1	40	F	China	Mycobacterium kansasii and Mycobacterium smegmatis	lung,blood, digestive system,lymph nodes	1	1	1	1	0	0	1	0	1	1	1	0	0	0	0		azithromycin, moxifloxacin, and rifampin						12														Remission
115	R. Du，2023	R. Du	2023	37469600	Du R, Feng Y, Mao H. Case report: Diagnosis of Talaromyces marneffei infection in an HIV-negative patient with septic shock and high-titer anti-interferon gamma autoantibodies by metagenomic next-generation sequencing. Front Cell Infect Microbiol. 2023 Jul 4;13:1163846.	Case	1	30	F	China	T. marneffei	lung,bone	1	0	1	0	0	0	1			0	0	0	0	0	0		amphotericinB, liposomal amphotericinB						5														Remission
116	R. Goto, 2023	R. Goto	2023	36717786	Goto R, Shiota S, Kaimori R, Horinouchi N, Utsunomiya Nishimizu R, Yamamoto K, Miyazaki E. Disseminated nontuberculous mycobacterial infection in a patient with idiopathic CD4 lymphocytopenia and IFN-γ neutralizing antibodies: a case report. BMC Infect Dis. 2023 Jan 30;23(1):58.	Case	1	64	M	Asia	Mycobacterium intracellulare	lung,bone, lymph nodes, subcutaneous mass	1	0	1	1	0	0	1			0	0	0	0	1	0	subcutaneous mass	clarithromy cin and ethambutol						12														Remission
117	P. Kantaputra,2023	P. Kantaputra	2023	36672844	Kantaputra P, Daroontum T, Chuamanochan M, et al. Loss of Function TGFBR2 Variant as a Contributing Factor in Generalized Pustular Psoriasis and Adult-Onset Immunodeficiency. Genes (Basel). 2022 Dec 29;14(1):103.	Case(2)	2	66	M	Thailand	NTM	Lymph nodes (1) Skin (1)	1	0	0	1	1	0	0			0	0	0	0	0	0		Treatment with anti-NTM drugs	acitretin		1														1			Remission
								41	F	Thailand	Mycobacterium abscessus	skin, Lymph nodes	1	0	0	1	1	0	0			0	0	0	0	0	0		azithromycin, levofloxacin	prednisolone		1			20						1								Remission
118	P. Kantaputra,2023	P. Kantaputra	2023	36833193	Kantaputra P, Daroontum T, Chuamanochan M, et al. SERPINB3, Adult-Onset Immunodeficiency, and Generalized Pustular Psoriasis. Genes (Basel). 2023 Jan 19;14(2):266.	Case(2)	2	37	F	Thailand	Mycobacterium abscessus	skin, Lymph nodes	1	0	0	1	1	0	0			0	0	0	0	0	0		azithromycin and ciprofloxacin	prednisolone, acitretin	prednisolone (60 mg/day with a taper dose by 10m g every two weeks)	1	1								1					1			Relapse
								60	M	Thailand	NTM	skin, Lymph nodes	1	0	0	1	1	0	0			0	0	0	0	0	0		clarithromycin and moxifloxacin	prednisolone, acitretin	prednisolone ( 30m g /day with a decreasing dose of 10m g every two weeks)	1	1								1					1			Relapse
119	W. I. Lee，2023	W. I. Lee	2023	36624329	Lee WI, Fang YF, Huang JL, et al. Distinct Lymphocyte Immunophenotyping and Quantitative Anti-Interferon Gamma Autoantibodies in Taiwanese HIV-Negative Patients with Non-Tuberculous Mycobacterial Infections. J Clin Immunol. 2023 May;43(4):717-727.	Cohort(20)	20	62	F	China	M. abscessus	Lung, Lymph nodes	1	0	1	1	0	0	0			0	0	0	0	0	0		clarithromycin, moxifloxacin, levofloxacin						30
								47	F	China	M. cheloae, Salmonella	Lung, blood	1	1	1	0	0	0	0		1	1	0	0	0	0	0		clarithromycin, moxifloxacin						9
								56	M	China	M. cheloae M. fortuitum	Lung, bone, blood	1	1	1	0	0	0	1		1	1	0	0	0	0	0		clarithromycin, moxifloxacin, tigecycline						186
								51	F	China	M. kansasii	Lung, bone	1	0	1	0	0	0	1			0	0	0	0	0	0		ethambutol, rifabutin, isoniazidv, levofloxacin						42
								60	M	China	M. fortuitum	Lung, Lymph nodes	1	0	1	1	0	0	0			0	0	0	0	0	0		aziothromycin,levofloxacin	anti-CD20		1			18	1
								58	M	China	M. kansasii, Salmonella	Lung, blood	1	1	1	0	0	0	0		1	1	0	0	0	0	0		clarithromycin, ethambutol,rifabutin						18
								46	F	China	M. abscessus	Lung	0	0	1	0	0	0	0			0	0	0	0	0	0		rifabutin, ethambutol, clarithromycin,pyrazinamide, tigecycline						66
								50	M	China	M. abscessus, M. cosmeticum, Herpes zoster	Lung, Lymph nodes, skin	1	1	1	1	1	0	0			0	0	0	0	0	0		clarithromycin, moxifloxacin, rifabutin, ethambutol						66
								67	F	China	MAC, Salmonella, Herpes zoster	Lung, Lymph nodes, skin, blood	1	1	1	1	1	0	0		1	1	0	0	0	0	0		ethambutol, rifabutin, clarithromycin, moxifloxacin						54
								59	M	China	MAC	Lung	0	0	1	0	0	0	0			0	0	0	0	0	0		clarithromycin, rifabutin						42
								55	F	China	MAC, Herpes zoster	Lung, Lymph nodes, skin	1	1	1	1	1	0	0			0	0	0	0	0	0		clarithromycin, rifabutin, amikacin, linezolid,	anti-CD20		1			66	1
								44	M	China	M. kansasii	Lung	0	0	1	0	0	0	0			0	0	0	0	0	0		rifabutin, isoniazid, ethambutol, pyrazinamide						30
								62	F	China	MAC M. kansasi	Lung, Lymph nodes, bone	1	1	1	1	0	0	1			0	0	0	0	0	0		rifabutin, isoniazid	anti-CD20		1			66	1
								78	M	China	M. kansasii, Salmonella	Lung, blood	1	1	1	0	0	0	0		1	1	0	0	0	0	0		clarithromycin, moxifloxacin, rifabutin,						54
								37	M	China	MAC	Lung, Lymph nodes, bone	1	0	1	1	0	0	1			0	0	0	0	0	0		clarithromycin, moxifloxacin, rifabutin,						102
								50	F	China	MAC	Lymph nodes	0	0	0	1	0	0	0			0	0	0	0	0	0		aziothromycin, rifabutin, ethambutol,						24
								50	F	China	MAC M. tuberculosis, Salmonella	Lung, Lymph nodes, blood	1	1	1	1	0	0	0		1	1	0	0	0	0	0		rifabutin, isoniazid, clarithromycin, moxifloxacin						246
								53	F	China	MAC	Lung	0	0	1	0	0	0	0			0	0	0	0	0	0		clarithromycin, moxifloxacin, rifabutin						138
								76	M	China	MAC M. tuberculosis, M. szulgai, M. chelonae	Lung, Lymph nodes, bone	1	1	1	1	0	0	1			0	0	0	0	0	0		rifabutin, isoniazid, ethambutol, pyrazinamide						150
								45	F	China	NTM unclassified, Herpes zoster	Lung, Lymph nodes, skin	1	1	1	1	1	0	0			0	0	0	0	0	0		rifabutin, isoniazid						30
120	P. Pattanaprichakul，2023	P. Pattanaprichakul	2023	37828737	Pattanaprichakul P, Leeyaphan C, Angkasekwinai N,et al. Prevalence and clinical manifestations of cutaneous findings in patients with adult-onset immunodeficiency due to anti-interferon gamma autoantibodies: an eight-year retrospective study. Int J Dermatol. 2023 Dec;62(12):1506-1510.	Cohort(77)	77	mean52.5	M30, F47	Thailand(77)	...	skin	...	...	...	...	77	...	...			...	...	...	...	...	...								mean45
121	H. A. Su, 2023	H. A. Su	2023	38061740	Su HA, Chen HA, Wang SH, Chen YC. Generalized Pustular Eruption in a Patient with Adult-Onset Immunodeficiency Due to Anti-Interferon-Gamma Autoantibodies. Ann Dermatol. 2023 Nov;35(Suppl 2):S350-S351.	Case	1	67	F	China	Mycobacterium intracellulare, Salmonella	skin, Lymph nodes, joints, blood	1	1	0	1	1	0	1		1	1	0	0	0	0	0		cephalosporins, penicillins, antimycobacterial agents, antifungals, anti-inflammatory drugs and so forth. systemic and topical antibiotics	corticosteroid		1									1								Remission
122	M. Tang，2023	M. Tang	2023	36642210	Tang M, Zeng W, Qiu Y, et al. Clinical features of rare disseminated Mycobacterium colombiense infection in nine patients who are HIV-negative in Guangxi, China. International Journal of Infectious Diseases 2023;128:321-324.	Case(5)	5	...	...	China(5)	Mycobacterium colombiense（5）	...	...	...	...	...	...	...	...			...	...	...	...	...	...
123	J. Temsangsukmanee，2023	J. Temsangsukmanee	2023	37658088	Temsangsukmanee J, Laisuan W, Thadanipon K, et al. Health related quality of life in anti interferon γ autoantibody associated immunodeficiency syndrome measured with EQ5D5L and SF36. Sci Rep. 2023 Sep 1;13(1):14346.	Cohort(38)	38	mean57.37	M15, F23	Thailand(38)	...	...	...	...	...	...	...	...	...	...	...	...	...	...	...	...	...	...	Antimicrobial agents7	Azathioprine13, Rituximab7, Cyclophosphamide3, Prednisolone1		24				7					1		3				13		Remission17
124	H. Wang，2023	H. Wang	2023	37495965	Wang H, Lei R, Ji Y, Xu W, Zhang K, Guo X. Multiple refractory intracellular pathogen infections in a human immunodeficiency virus-negative patient with anti-interferon-γ autoantibodies: a case report. BMC Infect Dis. 2023 Jul 26;23(1):493.	Case	1	54	M	China	Talaromyces marnefei, Mycobacterium kansasii, Listeria monocytogenes, Burk_x0002_holderia cepacia and Staphylococcus aureus	Lung, bone, bone marrow, brain, Lymph nodes, blood	1	1	1	1	0		1	1	1	1	0	1	0	0	0		voriconazole, meropenem, tigecycline, amikacin, linezolid, and ethambutol.clarithro_x0002_mycin, rifampicin, ethambutol						60														Remission
125	Siyao Wu，2023	Siyao Wu	2023	37638063	Wu S, Guo T, Zhang H, He Z, Zhang J, Zeng W. Brain Nocardiosis and Pulmonary Talaromycosis Infection in a Patient with Anti-IFN-γ Autoantibodies: A Case Report. Infect Drug Resist. 2023 Aug 21;16:5421-5425.	Case	1	54	M	China	Nocardia farcinica,Talaromyces marneffei	lung, brain	1	1	1	0	0	0	0			0	0	1	0	0	0		sulfamethoxazole-trimethoprim (SMX 0.8g and TMP 0.16g three times daily) and moxifloxacin					Decreased	18														Remission
126	C. T. Yuan，2023	C. T. Yuan	2023	38153613	Yuan CT, Huang WT, Hsu CL, et al. CXCL9 as a Reliable Biomarker for Discriminating Anti-IFN-γ-Autoantibody-Associated Lymphadenopathy that Mimics Lymphoma. J Clin Immunol. 2023 Dec 28;44(1):35.	Cohort(11)	11	mean60	M5, F6	China (11)	...	skin5, Lymph nodes10, Liver and spleen2，effusion4，bone2	...	...	...	10	5	...	2			0	2	...	...	4		effusion
127	J. H. Zheng, 2023	J. H. Zheng	2023	38073683	Zheng JH, Wu D, Guo XY. Intracranial infection accompanied sweet's syndrome in a patient with anti-interferon-γ autoantibodies: A case report. World J Clin Cases. 2023 Nov 16;11(32):7926-7934.	Case	1	51	F	China	tuberculosis, Malassezia and Malassezia globoides.Propionibacterium acnes.	Lymph nodes, lung, skin, brain,	1	1	1	1	1	1	0			0	0	1	0	0	0		Ceftriaxone, amikacin , azithromycin, rifampicin, ethambutol , and fluconazole						2														Remission
128	M. Zhong,2023	M. Zhong	2023	37421216	Zhong M, Mo H, Guan J, Chu K, Zhang Y, Cui R, Luo W. Disseminated Mycobacterium avium infection associated with adult-onset immunodeficiency because of anti-interferon-gamma autoantibodies: a case report. Int J Dermatol. 2023 Dec;62(12):1545-1546.	Case	1	59	F	China	Mycobacterium avium	Lymph nodes, skin, lung	1	0	1	1	1	0	0	0	0	0	0	0	0	0	0		ethambutol, rifabutin, prothionamide, clarithromycin	prednisone	prednisone[30 mg/day]	1			6						1								Remission
129	N. Angkasekwinai, 2024	N. Angkasekwinai	2024	37947190	Angkasekwinai N, Suputtamongkol Y, Tantibhedhyangkul W, et al. Efficacy of Bortezomib for Treating Anti-Interferon-Gamma Autoantibody-Associated Adult-Onset Immunodeficiency Syndrome. Clinical Infectious Diseases 2024;78(4):1033-1042.	Cohort(5)	5	46	F	Thailand	Salmonella spp. M. fortutitum M. abscessus M. scrofulaceum	blood, Lymph nodes, bone	1	1	0	1	0	0	1		1	1	0	0	0	0	0		antimicrobial therapy for treatment	BTZ, cyclophosphamide	once-weekly BTZ (1.3m g /m 2 ) body surface area) subcutaneously for 8 weeks followed by oral cyclophosphamide (1m g/k g/d) for 4 months	1	1	Decreased	18		1						1						Remission
								53	M	Thailand	Mycobacteria spp, T. marneffei, M. abscessus	Skin, Lymph nodes, bone, blood	1	1	0	1	1	0	1		1	1	0	0	0	0	0		antimicrobial therapy for treatment	BTZ, cyclophosphamide	once-weekly BTZ (1.3m g /m 2 ) body surface area) subcutaneously for 8 weeks followed by oral cyclophosphamide (1m g/k g/d) for 4 months	1	1	Decreased	18		1						1						Remission
								38	F	Thailand	M. fortutitum M. intracellulare MAC M. abscessus	Skin, Lymph nodes, blood, lung	1	1	1	1	1	0	0		1	1	0	0	0	0	0		antimicrobial therapy for treatment	BTZ, cyclophosphamide	once-weekly BTZ (1.3m g /m 2 ) body surface area) subcutaneously for 8 weeks followed by oral cyclophosphamide (1m g/k g/d) for 4 months	1	1	Decreased	18		1						1						Remission
								34	F	Thailand	Salmonella spp. M. abscessus	Skin, blood, Lymph nodes, tissue from left thigh	1	1	0	1	1	0	0		1	1	0	0	0	1	0	tissue from left thigh	antimicrobial therapy for treatment	BTZ, cyclophosphamide	once-weekly BTZ (1.3m g /m 2 ) body surface area) subcutaneously for 8 weeks followed by oral cyclophosphamide (1m g/k g/d) for 4 months	1	1	Decreased	18		1						1						Remission
								47	M	Thailand	Salmonella spp. M. abscessus	Skin, blood, Lymph nodes	1	1	0	1	1	0	0		1	1	0	0	0	0	0		antimicrobial therapy for treatment	BTZ, cyclophosphamide	once-weekly BTZ (1.3m g /m 2 ) body surface area) subcutaneously for 8 weeks followed by oral cyclophosphamide (1m g/k g/d) for 4 months	1	1	Decreased	18		1						1						Remission
130	C. H. Chen,2024	C. H. Chen	2024	37752868	Chen CH, Lan CE. Cutaneous cytomegalovirus and herpes simplex virus coinfection presented as refractory buttock ulcer in a patient with anti-interferon-γ syndrome. J Dermatol. 2024 Feb;51(2):e47-e48.	Case	1	67	F	China	cytomegalovirus and herpes simplex virus	Skin	0	1	0	0	1	0	0			0	0	0	0	0	0		ganciclovir, famciclovir						2														Remission
131	P. Chieosilapatham,2024	P. Chieosilapatham	2024	38529275	Chieosilapatham P, Daroontum T, Suwansirikul S, et al. Comparative immunohistochemical analysis of inflammatory cytokines in distinct subtypes of Sweet syndrome. Front Immunol. 2024 Mar 11;15:1355681.	Cohort(42)	42	mean54.6	M23, F19	Thailand(42)	NTM39	Skin42	...	...	...	...	42	42	...			...	...	...	...	...	...
132	P. J. Chuang,2024	P. J. Chuang	2024	39703787	Chuang PJ, Lan WC, Cheng MF, et al. Utility of 18F-Fluorodeoxyglucose Positron Emission Tomography in Evaluating Disseminated Nontuberculous Mycobacterial Infection in Patients With Anti-interferon-γ Autoantibodies. Open Forum Infect Dis. 2024 Dec 2;11(12):ofae708.	Cohort(31)	31	mean 54.6	M21, F10	China (31)	NTM(31)SGM(20)M kansasii(11)MAC(9)RGM(13)M abscessus(9)M fortuitum(2)	Lung (22) Lymph nodes (27)Tonsils(14)Spleen(5)Bone(15)	...	...	22	27	...	...	15			...	5	...	...	14	...	Tonsils
133	K. Chubachi,2024	K. Chubachi	2024	38044155	Chubachi K, Taima K, Ishidoya M, Tanaka Y, Kurose A, Tasaka S. Disseminated Non-tuberculous Mycobacteriosis with a Skull Lesion Controlled by Resection after Exacerbation during Antimicrobial Chemotherapy in a Patient Positive for Anti-IFN-γ-neutralizing Autoantibodies. Intern Med. 2024 Jul 15;63(14):2053-2057.	Case	1	48	M	Japan	Mycobacterium intracellulare	Skin, Bone, Lung,	1	0	1	0	1	0	1			0	0	0	0	0	0		rifampicin, clarithromycin, ethambutol, sitafloxacin, and amikacin						24														Remission
134	M. Hirata,2024	M. Hirata	2024	https://doi.org/10.1016/j.clinpr.2023.100333	Hirata M, Fukuchi T, Sugawara H, et al. Mycobacterium abscessus subspecies massiliense infection with anti-interferon-gamma autoantibodies. Clinical Infection in Practice 2024;21	Case	1	69	F	Japan	M. abscessus	lung, skin, Lymph nodes,	1	0	1	1	1	0	0			0	0	0	0	0	0		amikacin, azithromycin, sitafloxacin, clofazimine						>12														Remission
135	W. Hirsch,2024	W. Hirsch	2024	38178160	Hirsch W, Megna B, Adeyi O, Lim N. Macrophage activation syndrome with acute hepatitis in a patient with adult-onset immunodeficiency with anti-interferon gamma antibodies: a case report. J Med Case Rep. 2024 Jan 5;18(1):6.	Case	1	42	F	Laos	Mycobacterium hassicum infection	liver, bone, Lymph nodes	1	0	0	1	0	0	1			0	1	0	0	0	0		clarithromycin, imipenem/cilastatin, moxifloxacin, and ceftaroline. globulin (IVIG), anakinra, and rituximab	globulin (IVIG), anakinra, and rituximab					>3														Remission
136	K. Li,2024	K. Li	2024	39315098	Li K, Zhang Y, Zhang D, Chen Q, Fang X. Case report: Systemic multi-organ involvement in an adult-onset immunodeficiency patient infected with Talaromyces marneffei. Front Immunol. 2024 Sep 9;15:1430179.	Case	1	62	F	China	Talaromyces marneffei	lung, skin, bone, Lymph nodes, blood	1	0	1	1	1	0	1		1	1	0	0	0	0	0		amphotericinB, itraconazole, Meropenem, Voriconazole	methylprednisolone	intravenous methylprednisolone sodium succinate 40mg Q12H	1			6						1								Remission
137	S. Liang,2024	S. Liang	2024	39178284	Liang S, Liang H, Huang X, et al. Clinical immunological characteristics of anti-interferon-γ autoantibodies syndrome: a 3 year prospective cohort study. Emerg Microbes Infect. 2024 Dec;13(1):2396887.	Cohort(135)	135	mean55.12	M75, F60	China(135)	...	lung129, Lymph nodes118, Bone67, skin32, blood29	...	...	129	118	32	...	67		29	29	...	...	...	...	...		antibiotic therapy	glucocorticoids34	31 patients in the stable phase with high AIGAs titer were treated with low-dose glucocorticoids	34		Titer 1:2500 decrease	12						34								Relapse71, Remission 2, Death10
138	Y. Ning,2024	Y. Ning	2024	38216890	Ning Y, Yu Q, Liang H, et al. Multiple intracellular pathogen infections with ocular pathologies associated with adult-onset immunodeficiency due to anti-interferon-γ autoantibodies: a case report. BMC Infect Dis. 2024 Jan 12;24(1):78.	Case	1	61	F	China	M. intracellulare, TM, and TB	lung, skin, bone, Lymph nodes, eyes	1	1	1	1	1	0	1			0	0	0	1	0	0		cefoxitin, moxifloxacin, azithromycin, anti-tubercu losis rifampicin, and ethambutol;rifampicin, ethambutol, moxifloxacin, and azithromycin; isoniazid; Amphotericin B	Corticosteroid treatment (methylprednisolone 16 mg every 24 h) and local appli cation of tacrolimus eye drops were initiated.	methylprednisolone 16 mg every 24 h	1	1		66						1								Remission
139	R. O'Regan,2024	R. O'Regan	2024	39248405	O'Regan R, Muldoon EG. Disseminated Mycobacterium abscessus secondary to adult onset immunodeficiency syndrome due to anti-interferon gamma autoantibodies. Transpl Infect Dis. 2024 Dec;26(6):e14369.	Case	1	34	F	Cambodia	toxocara, Mycobacterium abscessus	lung, skin, Lymph nodes, brain, eyes	1	1	1	1	1	0	0			0	0	1	1	0	0		anti-mycobacterial course of therapy ,azithromycin	rituximab, High-dose steroids	High-dose steroids, 6 circle RTX	1			>5	1					1								Remission
140	A. Sangphukieo,2024	A. Sangphukieo	2024	38540337	Sangphukieo A, Thongkumkoon P, Noisagul P, et al. Human Leukocyte Antigen Markers for Distinguishing Pustular Psoriasis and Adult-Onset Immunodeficiency with Pustular Reaction. Genes (Basel). 2024 Feb 23;15(3):278.	Cohort(17)	17	mean52.9	M9, F8	Thailand(17)	...	skin17	...	...	...	...	17	...	...			...	...	...	...	...	...
141	P. Srisa，2024	P. Srisa，2024	2024	39513027	Srisai P, Hongsa C, Hinwan Y, et al. Increased Inflammatory Responses in Patients With Active Disseminated Non-Tuberculous Mycobacterial Infection and High Anti-Interferon-Gamma Autoantibodies. Immune Netw. 2024 Oct 8;24(5):e36.	Cohort(47)	47		M20, F27	Thailand(47)	NTM	...	...	...	...	...	...	...	...			...	...	...	...	...	...								9
142	S. Towachiraporn，2024	S. Towachiraporn	2024	38298220	Towachiraporn S, Thongwitokomarn H, Salee P. Anti-interferon-gamma autoantibody and salmonellosis: Case report and literature review. IDCases. 2024 Jan 11;35:e01926.	Case	1	66	F	Thailand	Salmonella enterica	skin, bone, blood,eyes	1	0	0	0	1	0	1		1	1	0	0	1	0	0		meropenem, trimethoprim- sulfamethoxazole																				Remission
143	Siyao Wu，2024	Siyao Wu	2024	39563232	Wu S, Liang S, Liang H, Ning Y, Li X, He Z. Multiple pathogen infections accompanied with ocular pathologies in a patient with high-titer Anti-IFN-γ autoantibodies: a case report. BMC Infect Dis. 2024 Nov 19;24(1):1319.	Case	1	53	F	China	Talaromyces marneffei、Aspergillus flavus and M. intracellulare infection	blood, Lymph nodes, lung, eyes	1	0	1	1	0	0	0		1	1	0	0	1	0	0		VRC, AZM, ETM, ,AMK	tacrolimus		1		Decreased	27													1	Remission
144	X. Wu, 2024	X. Wu	2024	39609734	Wu X, Zhong Y, Li Z, Wei C, Lu Y, Li K. Clinical and chest CT manifestations of Talaromycosis marneffei: a retrospective study comparing anti-IFN-γ autoantibodies-positive and HIV-positive cases. BMC Infect Dis. 2024 Nov 28;24(1):1357.	Cohort(54)	54	mean53	M33, F21	China(54)	TM	Lung43, Skin28, Abdominal10, Joint 19	...	...	43	41	28	5	19			...	10	...	...	...	...								mean22
145	Ni Chen，2025	Ni Chen	2025	40057680	Chen N, Liang H, Liang S, Liang X, Huang X, Yu Q, He Z. Serum IgE in the clinical features and disease outcomes of anti-interferon-γ autoantibodies syndrome. BMC Immunol. 2025 Mar 8;26(1):17.	Cohort(163)	163	mean 55	M91, F72	China(163)	TM85, NTM84, Tuberculosis33, Aspergillus13, Herpes Zoster Virus4, Salmonella5, Candida22	Lung156, skin55, lymph nodes144, bones81, Bone marrow9, Blood29, Pleura24, Soft tissue12, liver11, spleen18, brain7,eye3	...	...	156	144	55	1	81	9	29	38	29	7	3	36	...	Pleura24, Soft tissue12,	antimicrobial therapy	Glucocorticoids25					12						25								Remission106,Persistent22,Relapse17,Death18
146	H. Liang,2025	H. Liang	2025	40016724	Liang H, Liang S, Ning Y, Huang X, Ning R, Chen N, Hong L, Liang X, Wu S, Yan P, Wei H, Luo Z, Zeng Q, Qu D, He Z. Clinical characteristics of acquired anti-IFN-γ autoantibodies in patients infected with non-tuberculous mycobacteria: a prospective cohort study. BMC Pulm Med. 2025 Feb 27;25(1):95.	Cohort(44)	44	mean52.66	M23, F21	China(44)	NTM44, M. avium 11, M. abscessus10, M. colombiense7, M. intracellulare7, M. fortuitum 5, M. gordonae 2, M. kansasii 2, M. triviale 1, M. aurum1, M. asiaticus 1, other NTMs2; TM22, Candida7, Histoplasma1, Aspergillus2, PJ2, Cryptococcus1; VZV3,CMV22,EBV19;TB11, Salmonella1,	Lung41, Lymph nodes40, Bone30, Skin11, Blood10, Pleura3, Spleen7, Soft tissue6, Liver5, Marrow5, Nasopharynx7, Brain3, Pericardium2	...	...	41	40	11	...	30	5	10	15	12	3	...	18	...	Pleura3Soft tissue6Nasopharynx7Pericardium2							36														Death3
147	H. Liang,2025	H. Liang	2025	40000959	Liang H, Liang S, Wu S, et al. Clinical manifestations in patients with anti-IFN-γ autoantibodies syndrome and Talaromyces marneffei infection: a prospective cohort study. BMC Infect Dis. 2025 Feb 25;25(1):268.	Cohort(80)	80	mean 54.65	M49, F31	China(80)	TM80, NTM35, Mycobacterium Tuberculosis8, Cytomegalovirus40, EB virus28, Candida10, Aspergillu5, Pneumocystis jiroveci5, Salmonella4	Lung79, Lymph nodes74, Bone46, Skin22, Blood23, Pleura14, Spleen11, Soft tissue7, Liver7, Marrow7	...	...	79	74	22	...	46	7	23	30	18	...	...	21	...	Pleura14, Soft tissue7,	anti-infective therapy						36														Relapse49, Remission 28
148	Chun-Yan Zhao，2025	Chun-Yan Zhao	2025	40027921	Zhao CY, Song C, He HW, et al. Clinical Characteristics Analysis of 30 Cases of Interferon-γ Autoantibody-Positive Patients with Concurrent Mycobacterial Infection: A 6-Year Retrospective Study. Infect Drug Resist. 2025 Feb 25;18:1097-1110.	Cohort(30)	30		M15, F15	China(30)	MAC13, Mycobacterium marinum infection18, 13 cases in the NTM group, 10 cases in the MTB, and 7 cases in the group co- infected with both NTM and MTB	Lymph nodes5, bone3, Bronchi2, Pericardium1, Peritoneum1, lung 20	...	...	20	5	...	...	3			...	...	...	...	4	...	Bronchi2, Pericardium1, Peritoneum1	antimicrobial therapy	immunoglobulin														？					Death2
149	Aoki A, 2018	Aoki A	2018	29126235	Aoki A, Sakagami T, Yoshizawa K, et al. Clinical Significance of Interferon-γ Neutralizing Autoantibodies Against Disseminated Nontuberculous Mycobacterial Disease. Clin Infect Dis. 2018 Apr 3;66(8):1239-1245.	Cohort(31)	31	mean 66	M15, F16	Japan (31)	M. avium complex (26) M. gordonae (2) M. kansasii (1) M. mantenii (1) M. colombiense (1) M. genavense (1) M. abscessus complex (3) M. fortuitum (2) Salmonella (1) Cytomegalovirus (1) Varicella zoster (1)	Lung (19) Bone/joints (18) Lymph nodes (15) Bone marrow/blood (15) Skin (8) Spleen/liver (6) Muscle (4) Urinary organ (2) Genitals (1) Central nervous system (1) eye(1)	...	...	19	15	8	...	18	15	15	15	6	1	1	7	...	Muscle (4) Urinary organ (2) Genitals (1)	AMK；AZM；CAM；CPFX；EB；INH；IPM；KM；LVFX；LZD；MAC；MEPM；MFLX；MINO；RFP；RBT；SM；STFX。	Rituximab2 Recombinant IFN-γ2 补充材料说d.九名nIFNγ-自身抗体阳性受试者在播散性NTM感染后接受了 免疫抑制剂治疗。但没有具体说哪种		4			mean36	2				2									Remission(27) Death (4)
[truncated: 4 more columns]
